# Supplementary material for: High-affinity tuning of single fluorescent protein-type indicators by flexible linker length optimization in topology mutant
Source: Commun Biol. 2024 Jun 8;7:705. doi: 10.1038/s42003-024-06394-0 (PMC11162441; doi:10.1038/s42003-024-06394-0)
Supplement: Supplementary file 7 — Supplementary data [file 42003_2024_6394_MOESM7_ESM.xlsx]

## Sheet: Fig1b
	(ave, N=3)
	Normalized intensity	normalized intensity (ave, N=3)
Ca2+ (nM)	parental_CaMP2_F391W	CaMPARI-nano
0.01	1	1
6.5	1	0.970683
14	1	0.75
18.5	0.993769	0.57
22	1	0.437123
33	1	0.243634
43	0.965461	0.172521
75	0.829618	0.0918025
125	0.505946	0.0721744
180	0.197586	0.0572928
280	0.0824669	0.0434722
460	0.0460761	0.0302658
810	0.0288777	0.0170594
1800	0.0172518	0.00765021
50000	0	0
Fitting data
Ca2+	parental_CaMP2_F391W	CaMPARI-nano
0.01	0.99976	0.99999
0.01016	0.99976	0.99999
0.01031	0.99976	0.99999
0.01047	0.99976	0.99999
0.01064	0.99976	0.99999
0.0108	0.99976	0.99999
0.01097	0.99976	0.99999
0.01114	0.99976	0.99999
0.01131	0.99976	0.99999
0.01149	0.99976	0.99999
0.01167	0.99976	0.99999
0.01185	0.99976	0.99999
0.01204	0.99976	0.99999
0.01222	0.99976	0.99999
0.01241	0.99976	0.99999
0.01261	0.99976	0.99999
0.0128	0.99976	0.99999
0.013	0.99976	0.99999
0.0132	0.99976	0.99999
0.01341	0.99976	0.99999
0.01362	0.99976	0.99999
0.01383	0.99976	0.99999
0.01405	0.99976	0.99999
0.01426	0.99976	0.99999
0.01449	0.99976	0.99999
0.01471	0.99976	0.99999
0.01494	0.99976	0.99999
0.01517	0.99976	0.99999
0.01541	0.99976	0.99999
0.01565	0.99976	0.99999
0.01589	0.99976	0.99999
0.01614	0.99976	0.99999
0.01639	0.99976	0.99999
0.01665	0.99976	0.99999
0.0169	0.99976	0.99999
0.01717	0.99976	0.99999
0.01743	0.99976	0.99999
0.01771	0.99976	0.99999
0.01798	0.99976	0.99999
0.01826	0.99976	0.99999
0.01855	0.99976	0.99999
0.01883	0.99976	0.99999
0.01913	0.99976	0.99999
0.01942	0.99976	0.99999
0.01973	0.99976	0.99999
0.02003	0.99976	0.99998
0.02035	0.99976	0.99998
0.02066	0.99976	0.99998
0.02098	0.99976	0.99998
0.02131	0.99976	0.99998
0.02164	0.99976	0.99998
0.02198	0.99976	0.99998
0.02232	0.99976	0.99998
0.02267	0.99976	0.99998
0.02302	0.99976	0.99998
0.02338	0.99976	0.99998
0.02374	0.99976	0.99998
0.02411	0.99976	0.99998
0.02449	0.99976	0.99998
0.02487	0.99976	0.99998
0.02525	0.99976	0.99998
0.02565	0.99976	0.99998
0.02605	0.99976	0.99998
0.02645	0.99976	0.99998
0.02686	0.99976	0.99998
0.02728	0.99976	0.99998
0.02771	0.99976	0.99998
0.02814	0.99976	0.99998
0.02857	0.99976	0.99998
0.02902	0.99976	0.99998
0.02947	0.99976	0.99998
0.02993	0.99976	0.99998
0.0304	0.99976	0.99998
0.03087	0.99976	0.99998
0.03135	0.99976	0.99998
0.03184	0.99976	0.99998
0.03233	0.99976	0.99997
0.03284	0.99976	0.99997
0.03335	0.99976	0.99997
0.03386	0.99976	0.99997
0.03439	0.99976	0.99997
0.03493	0.99976	0.99997
0.03547	0.99976	0.99997
0.03602	0.99976	0.99997
0.03658	0.99976	0.99997
0.03715	0.99976	0.99997
0.03773	0.99976	0.99997
0.03832	0.99976	0.99997
0.03891	0.99976	0.99997
0.03952	0.99976	0.99997
0.04013	0.99976	0.99997
0.04076	0.99976	0.99997
0.04139	0.99976	0.99997
0.04204	0.99976	0.99997
0.04269	0.99976	0.99997
0.04335	0.99976	0.99997
0.04403	0.99976	0.99997
0.04471	0.99976	0.99996
0.04541	0.99976	0.99996
0.04612	0.99976	0.99996
0.04683	0.99976	0.99996
0.04756	0.99976	0.99996
0.0483	0.99976	0.99996
0.04906	0.99976	0.99996
0.04982	0.99976	0.99996
0.05059	0.99976	0.99996
0.05138	0.99976	0.99996
0.05218	0.99976	0.99996
0.05299	0.99976	0.99996
0.05382	0.99976	0.99996
0.05465	0.99976	0.99996
0.0555	0.99976	0.99996
0.05637	0.99976	0.99995
0.05725	0.99976	0.99995
0.05814	0.99976	0.99995
0.05904	0.99976	0.99995
0.05996	0.99976	0.99995
0.06089	0.99976	0.99995
0.06184	0.99976	0.99995
0.0628	0.99976	0.99995
0.06378	0.99976	0.99995
0.06477	0.99976	0.99995
0.06578	0.99976	0.99995
0.0668	0.99976	0.99995
0.06784	0.99976	0.99994
0.0689	0.99976	0.99994
0.06997	0.99976	0.99994
0.07106	0.99976	0.99994
0.07216	0.99976	0.99994
0.07329	0.99976	0.99994
0.07443	0.99976	0.99994
0.07559	0.99976	0.99994
0.07676	0.99976	0.99994
0.07796	0.99976	0.99994
0.07917	0.99976	0.99993
0.0804	0.99976	0.99993
0.08165	0.99976	0.99993
0.08292	0.99976	0.99993
0.08421	0.99976	0.99993
0.08552	0.99976	0.99993
0.08685	0.99976	0.99993
0.08821	0.99976	0.99993
0.08958	0.99976	0.99993
0.09097	0.99976	0.99992
0.09239	0.99976	0.99992
0.09383	0.99976	0.99992
0.09529	0.99976	0.99992
0.09677	0.99976	0.99992
0.09827	0.99976	0.99992
0.0998	0.99976	0.99992
0.10136	0.99976	0.99992
0.10293	0.99976	0.99991
0.10454	0.99976	0.99991
0.10616	0.99976	0.99991
0.10781	0.99976	0.99991
0.10949	0.99976	0.99991
0.1112	0.99976	0.99991
0.11293	0.99976	0.9999
0.11468	0.99976	0.9999
0.11647	0.99976	0.9999
0.11828	0.99976	0.9999
0.12012	0.99976	0.9999
0.12199	0.99976	0.9999
0.12389	0.99976	0.99989
0.12581	0.99976	0.99989
0.12777	0.99976	0.99989
0.12976	0.99976	0.99989
0.13178	0.99976	0.99989
0.13383	0.99976	0.99989
0.13591	0.99976	0.99988
0.13803	0.99976	0.99988
0.14017	0.99976	0.99988
0.14236	0.99976	0.99988
0.14457	0.99976	0.99988
0.14682	0.99976	0.99987
0.14911	0.99976	0.99987
0.15143	0.99976	0.99987
0.15378	0.99976	0.99987
0.15617	0.99976	0.99987
0.1586	0.99976	0.99986
0.16107	0.99976	0.99986
0.16358	0.99976	0.99986
0.16612	0.99976	0.99986
0.16871	0.99976	0.99985
0.17133	0.99976	0.99985
0.174	0.99976	0.99985
0.17671	0.99976	0.99985
0.17946	0.99976	0.99984
0.18225	0.99976	0.99984
0.18509	0.99976	0.99984
0.18797	0.99976	0.99984
0.19089	0.99976	0.99983
0.19386	0.99976	0.99983
0.19688	0.99976	0.99983
0.19994	0.99976	0.99982
0.20305	0.99976	0.99982
0.20621	0.99976	0.99982
0.20942	0.99976	0.99982
0.21268	0.99976	0.99981
0.21599	0.99976	0.99981
0.21935	0.99976	0.99981
0.22276	0.99976	0.9998
0.22623	0.99976	0.9998
0.22975	0.99976	0.9998
0.23332	0.99976	0.99979
0.23695	0.99976	0.99979
0.24064	0.99976	0.99979
0.24439	0.99976	0.99978
0.24819	0.99976	0.99978
0.25205	0.99976	0.99977
0.25597	0.99976	0.99977
0.25995	0.99976	0.99977
0.264	0.99976	0.99976
0.26811	0.99976	0.99976
0.27228	0.99976	0.99976
0.27652	0.99976	0.99975
0.28082	0.99976	0.99975
0.28519	0.99976	0.99974
0.28963	0.99976	0.99974
0.29413	0.99976	0.99973
0.29871	0.99976	0.99973
0.30336	0.99976	0.99973
0.30808	0.99976	0.99972
0.31287	0.99976	0.99972
0.31774	0.99976	0.99971
0.32268	0.99976	0.99971
0.3277	0.99976	0.9997
0.3328	0.99976	0.9997
0.33798	0.99976	0.99969
0.34324	0.99976	0.99969
0.34858	0.99976	0.99968
0.35401	0.99976	0.99968
0.35951	0.99976	0.99967
0.36511	0.99976	0.99966
0.37079	0.99976	0.99966
0.37656	0.99976	0.99965
0.38242	0.99976	0.99965
0.38837	0.99976	0.99964
0.39441	0.99976	0.99963
0.40055	0.99976	0.99963
0.40678	0.99976	0.99962
0.41311	0.99976	0.99962
0.41954	0.99976	0.99961
0.42607	0.99976	0.9996
0.4327	0.99976	0.9996
0.43943	0.99976	0.99959
0.44627	0.99976	0.99958
0.45321	0.99976	0.99958
0.46026	0.99976	0.99957
0.46743	0.99976	0.99956
0.4747	0.99976	0.99955
0.48209	0.99976	0.99955
0.48959	0.99976	0.99954
0.49721	0.99976	0.99953
0.50494	0.99976	0.99952
0.5128	0.99976	0.99951
0.52078	0.99976	0.99951
0.52888	0.99976	0.9995
0.53711	0.99976	0.99949
0.54547	0.99976	0.99948
0.55396	0.99976	0.99947
0.56258	0.99976	0.99946
0.57133	0.99976	0.99945
0.58022	0.99976	0.99944
0.58925	0.99976	0.99943
0.59842	0.99976	0.99942
0.60773	0.99976	0.99941
0.61719	0.99976	0.9994
0.62679	0.99976	0.99939
0.63654	0.99976	0.99938
0.64645	0.99976	0.99937
0.65651	0.99976	0.99936
0.66672	0.99976	0.99935
0.67709	0.99976	0.99934
0.68763	0.99976	0.99933
0.69833	0.99976	0.99931
0.7092	0.99976	0.9993
0.72023	0.99976	0.99929
0.73144	0.99976	0.99928
0.74282	0.99976	0.99927
0.75438	0.99976	0.99925
0.76612	0.99976	0.99924
0.77804	0.99976	0.99923
0.79014	0.99976	0.99921
0.80244	0.99976	0.9992
0.81492	0.99976	0.99918
0.82761	0.99976	0.99917
0.84048	0.99976	0.99915
0.85356	0.99976	0.99914
0.86684	0.99976	0.99912
0.88033	0.99976	0.99911
0.89403	0.99976	0.99909
0.90794	0.99976	0.99907
0.92207	0.99976	0.99906
0.93642	0.99976	0.99904
0.95099	0.99976	0.99902
0.96578	0.99976	0.999
0.98081	0.99976	0.99899
0.99607	0.99976	0.99897
1.01157	0.99976	0.99895
1.02731	0.99976	0.99893
1.0433	0.99976	0.99891
1.05953	0.99976	0.99889
1.07602	0.99976	0.99887
1.09276	0.99976	0.99884
1.10977	0.99976	0.99882
1.12703	0.99976	0.9988
1.14457	0.99976	0.99878
1.16238	0.99976	0.99875
1.18047	0.99976	0.99873
1.19884	0.99976	0.9987
1.21749	0.99976	0.99868
1.23643	0.99976	0.99865
1.25567	0.99976	0.99863
1.27521	0.99976	0.9986
1.29505	0.99976	0.99857
1.31521	0.99976	0.99854
1.33567	0.99976	0.99851
1.35645	0.99976	0.99848
1.37756	0.99976	0.99845
1.399	0.99976	0.99842
1.42076	0.99976	0.99839
1.44287	0.99976	0.99835
1.46532	0.99976	0.99832
1.48812	0.99976	0.99828
1.51128	0.99976	0.99825
1.53479	0.99976	0.99821
1.55868	0.99976	0.99817
1.58293	0.99976	0.99813
1.60756	0.99976	0.99809
1.63257	0.99976	0.99805
1.65798	0.99976	0.99801
1.68378	0.99976	0.99796
1.70998	0.99976	0.99792
1.73658	0.99976	0.99787
1.76361	0.99976	0.99782
1.79105	0.99976	0.99777
1.81892	0.99976	0.99772
1.84722	0.99976	0.99767
1.87596	0.99976	0.99761
1.90515	0.99976	0.99755
1.9348	0.99976	0.9975
1.9649	0.99976	0.99744
1.99548	0.99976	0.99737
2.02653	0.99976	0.99731
2.05806	0.99976	0.99724
2.09008	0.99976	0.99718
2.12261	0.99976	0.99711
2.15563	0.99976	0.99703
2.18918	0.99976	0.99696
2.22324	0.99976	0.99688
2.25783	0.99976	0.9968
2.29297	0.99976	0.99671
2.32865	0.99976	0.99663
2.36488	0.99976	0.99654
2.40168	0.99976	0.99644
2.43905	0.99976	0.99635
2.477	0.99976	0.99625
2.51554	0.99976	0.99615
2.55469	0.99976	0.99604
2.59444	0.99976	0.99593
2.63481	0.99976	0.99581
2.67581	0.99976	0.99569
2.71744	0.99976	0.99557
2.75973	0.99976	0.99544
2.80267	0.99976	0.9953
2.84628	0.99976	0.99516
2.89057	0.99976	0.99502
2.93554	0.99976	0.99487
2.98122	0.99976	0.99471
3.02761	0.99975	0.99455
3.07472	0.99975	0.99438
3.12256	0.99975	0.9942
3.17115	0.99975	0.99402
3.2205	0.99975	0.99383
3.27061	0.99975	0.99363
3.3215	0.99975	0.99342
3.37318	0.99975	0.99321
3.42567	0.99975	0.99299
3.47897	0.99975	0.99275
3.53311	0.99975	0.99251
3.58808	0.99975	0.99225
3.64391	0.99975	0.99199
3.70061	0.99975	0.99171
3.7582	0.99975	0.99143
3.81667	0.99975	0.99113
3.87606	0.99975	0.99081
3.93638	0.99975	0.99049
3.99763	0.99975	0.99015
4.05983	0.99975	0.98979
4.123	0.99975	0.98942
4.18716	0.99975	0.98903
4.25231	0.99975	0.98863
4.31848	0.99975	0.9882
4.38567	0.99975	0.98776
4.45391	0.99975	0.9873
4.52322	0.99975	0.98682
4.5936	0.99974	0.98632
4.66508	0.99974	0.98579
4.73767	0.99974	0.98524
4.81139	0.99974	0.98467
4.88625	0.99974	0.98407
4.96228	0.99974	0.98344
5.0395	0.99974	0.98278
5.11791	0.99974	0.9821
5.19755	0.99974	0.98138
5.27842	0.99974	0.98063
5.36056	0.99974	0.97985
5.44397	0.99973	0.97903
5.52868	0.99973	0.97818
5.61471	0.99973	0.97728
5.70207	0.99973	0.97634
5.7908	0.99973	0.97537
5.8809	0.99973	0.97434
5.97241	0.99972	0.97327
6.06534	0.99972	0.97216
6.15972	0.99972	0.97099
6.25557	0.99972	0.96976
6.35291	0.99972	0.96849
6.45176	0.99971	0.96715
6.55215	0.99971	0.96575
6.6541	0.99971	0.96429
6.75764	0.99971	0.96277
6.86279	0.9997	0.96117
6.96958	0.9997	0.95951
7.07803	0.9997	0.95776
7.18816	0.9997	0.95595
7.30001	0.99969	0.95405
7.4136	0.99969	0.95206
7.52896	0.99968	0.94999
7.64611	0.99968	0.94782
7.76509	0.99968	0.94556
7.88591	0.99967	0.94321
8.00862	0.99967	0.94074
8.13323	0.99966	0.93818
8.25979	0.99966	0.9355
8.38831	0.99965	0.93271
8.51884	0.99965	0.92979
8.65139	0.99964	0.92676
8.78601	0.99963	0.9236
8.92272	0.99963	0.9203
9.06156	0.99962	0.91688
9.20256	0.99961	0.9133
9.34575	0.9996	0.90959
9.49118	0.9996	0.90573
9.63886	0.99959	0.90171
9.78884	0.99958	0.89753
9.94116	0.99957	0.89319
10.0959	0.99956	0.88869
10.2529	0.99955	0.88401
10.4125	0.99954	0.87916
10.5745	0.99952	0.87413
10.739	0.99951	0.86892
10.9061	0.9995	0.86352
11.0758	0.99948	0.85793
11.2482	0.99947	0.85215
11.4232	0.99945	0.84617
11.601	0.99944	0.84
11.7815	0.99942	0.83362
11.9648	0.9994	0.82704
12.151	0.99938	0.82026
12.34	0.99936	0.81327
12.532	0.99934	0.80608
12.7271	0.99932	0.79868
12.9251	0.99929	0.79107
13.1262	0.99927	0.78326
13.3305	0.99924	0.77524
13.5379	0.99921	0.76703
13.7485	0.99919	0.75861
13.9625	0.99915	0.75
14.1797	0.99912	0.7412
14.4004	0.99909	0.73221
14.6244	0.99905	0.72304
14.852	0.99901	0.71369
15.0831	0.99897	0.70417
15.3178	0.99893	0.6945
15.5561	0.99888	0.68466
15.7982	0.99884	0.67468
16.044	0.99879	0.66457
16.2937	0.99874	0.65433
16.5472	0.99868	0.64397
16.8047	0.99862	0.63351
17.0662	0.99856	0.62295
17.3317	0.9985	0.61231
17.6014	0.99843	0.6016
17.8753	0.99836	0.59084
18.1534	0.99828	0.58002
18.4359	0.9982	0.56918
18.7228	0.99811	0.55831
19.0141	0.99803	0.54744
19.31	0.99793	0.53658
19.6104	0.99783	0.52574
19.9156	0.99773	0.51493
20.2254	0.99762	0.50417
20.5402	0.9975	0.49346
20.8598	0.99738	0.48283
21.1843	0.99725	0.47228
21.514	0.99712	0.46182
21.8487	0.99698	0.45147
22.1887	0.99683	0.44124
22.534	0.99667	0.43113
22.8846	0.9965	0.42115
23.2407	0.99632	0.41132
23.6023	0.99614	0.40165
23.9696	0.99594	0.39213
24.3426	0.99574	0.38278
24.7213	0.99552	0.3736
25.106	0.99529	0.3646
25.4967	0.99505	0.35578
25.8934	0.9948	0.34715
26.2963	0.99453	0.33872
26.7055	0.99425	0.33047
27.121	0.99395	0.32242
27.543	0.99364	0.31457
27.9716	0.99331	0.30692
28.4068	0.99297	0.29947
28.8489	0.9926	0.29221
29.2978	0.99221	0.28516
29.7536	0.99181	0.2783
30.2166	0.99138	0.27164
30.6868	0.99093	0.26518
31.1643	0.99046	0.25891
31.6492	0.98996	0.25283
32.1417	0.98944	0.24693
32.6418	0.98888	0.24122
33.1497	0.9883	0.2357
33.6655	0.98769	0.23035
34.1894	0.98704	0.22517
34.7214	0.98636	0.22016
35.2616	0.98565	0.21532
35.8103	0.98489	0.21065
36.3675	0.9841	0.20613
36.9334	0.98327	0.20176
37.5081	0.98239	0.19754
38.0917	0.98147	0.19347
38.6845	0.9805	0.18954
39.2864	0.97947	0.18574
39.8977	0.9784	0.18208
40.5185	0.97727	0.17854
41.149	0.97608	0.17513
41.7893	0.97483	0.17183
42.4395	0.97351	0.16865
43.0999	0.97213	0.16558
43.7705	0.97068	0.16262
44.4516	0.96915	0.15976
45.1433	0.96755	0.157
45.8457	0.96587	0.15433
46.5591	0.9641	0.15175
47.2836	0.96224	0.14926
48.0193	0.96029	0.14685
48.7665	0.95824	0.14453
49.5253	0.95609	0.14228
50.2959	0.95384	0.14011
51.0786	0.95147	0.138
51.8734	0.94899	0.13597
52.6805	0.94639	0.134
53.5002	0.94366	0.13209
54.3327	0.94081	0.13024
55.1781	0.93782	0.12844
56.0367	0.93468	0.12671
56.9087	0.9314	0.12502
57.7942	0.92797	0.12338
58.6935	0.92438	0.12179
59.6067	0.92063	0.12024
60.5342	0.9167	0.11874
61.4762	0.9126	0.11728
62.4327	0.90832	0.11586
63.4042	0.90385	0.11447
64.3908	0.89919	0.11312
65.3927	0.89433	0.1118
66.4103	0.88926	0.11052
67.4436	0.88398	0.10927
68.493	0.87849	0.10804
69.5588	0.87277	0.10685
70.6412	0.86682	0.10568
71.7404	0.86064	0.10453
72.8567	0.85422	0.10341
73.9903	0.84756	0.10232
75.1416	0.84066	0.10124
76.3108	0.8335	0.10018
77.4982	0.82609	0.09915
78.7041	0.81842	0.09813
79.9288	0.81049	0.09713
81.1725	0.8023	0.09615
82.4356	0.79385	0.09519
83.7183	0.78514	0.09424
85.0209	0.77617	0.0933
86.3439	0.76693	0.09238
87.6874	0.75744	0.09148
89.0519	0.74768	0.09058
90.4375	0.73768	0.0897
91.8448	0.72743	0.08883
93.2739	0.71693	0.08797
94.7252	0.7062	0.08712
96.1992	0.69523	0.08628
97.6961	0.68405	0.08545
99.2162	0.67265	0.08463
100.76	0.66105	0.08382
102.328	0.64927	0.08302
103.92	0.6373	0.08222
105.537	0.62517	0.08144
107.179	0.61288	0.08066
108.847	0.60046	0.07988
110.541	0.58792	0.07912
112.261	0.57527	0.07836
114.008	0.56253	0.07761
115.782	0.54972	0.07686
117.583	0.53685	0.07612
119.413	0.52395	0.07539
121.271	0.51102	0.07466
123.158	0.4981	0.07394
125.074	0.48519	0.07322
127.02	0.47231	0.07251
128.997	0.45948	0.0718
131.004	0.44673	0.0711
133.043	0.43406	0.0704
135.113	0.42149	0.06971
137.215	0.40904	0.06902
139.35	0.39673	0.06834
141.519	0.38456	0.06766
143.721	0.37256	0.06698
145.957	0.36073	0.06631
148.228	0.34909	0.06565
150.534	0.33765	0.06498
152.877	0.32643	0.06433
155.256	0.31541	0.06367
157.671	0.30463	0.06302
160.125	0.29408	0.06237
162.616	0.28378	0.06173
165.147	0.27372	0.06109
167.716	0.26391	0.06046
170.326	0.25436	0.05983
172.976	0.24507	0.0592
175.668	0.23604	0.05858
178.401	0.22728	0.05796
181.177	0.21877	0.05734
183.997	0.21053	0.05673
186.86	0.20254	0.05612
189.767	0.19482	0.05552
192.72	0.18736	0.05492
195.719	0.18014	0.05432
198.764	0.17319	0.05373
201.857	0.16647	0.05314
204.998	0.16	0.05256
208.188	0.15377	0.05198
211.427	0.14778	0.0514
214.717	0.14201	0.05082
218.058	0.13647	0.05025
221.451	0.13114	0.04969
224.897	0.12603	0.04913
228.396	0.12113	0.04857
231.95	0.11642	0.04801
235.559	0.11191	0.04746
239.225	0.10759	0.04692
242.947	0.10346	0.04638
246.728	0.09949	0.04584
250.567	0.09571	0.0453
254.466	0.09208	0.04477
258.425	0.08862	0.04425
262.446	0.0853	0.04372
266.53	0.08214	0.04321
270.677	0.07912	0.04269
274.889	0.07624	0.04218
279.166	0.07348	0.04167
283.51	0.07086	0.04117
287.922	0.06835	0.04067
292.402	0.06596	0.04018
296.952	0.06368	0.03969
301.572	0.06151	0.0392
306.265	0.05944	0.03872
311.03	0.05747	0.03824
315.87	0.05559	0.03777
320.785	0.05381	0.0373
325.776	0.0521	0.03684
330.846	0.05048	0.03637
335.994	0.04894	0.03592
341.222	0.04747	0.03546
346.531	0.04608	0.03501
351.923	0.04475	0.03457
357.399	0.04349	0.03413
362.961	0.04228	0.03369
368.608	0.04114	0.03326
374.344	0.04006	0.03283
380.169	0.03902	0.03241
386.084	0.03804	0.03199
392.092	0.03711	0.03157
398.193	0.03622	0.03116
404.389	0.03538	0.03075
410.681	0.03458	0.03035
417.072	0.03381	0.02995
423.561	0.03309	0.02955
430.152	0.0324	0.02916
436.845	0.03175	0.02877
443.643	0.03113	0.02839
450.546	0.03054	0.02801
457.556	0.02998	0.02763
464.676	0.02945	0.02726
471.906	0.02895	0.02689
479.249	0.02847	0.02653
486.707	0.02802	0.02617
494.28	0.02758	0.02581
501.971	0.02717	0.02546
509.782	0.02679	0.02511
517.714	0.02642	0.02477
525.77	0.02607	0.02443
533.951	0.02573	0.02409
542.259	0.02542	0.02376
550.697	0.02512	0.02343
559.266	0.02483	0.0231
567.968	0.02456	0.02278
576.806	0.0243	0.02246
585.781	0.02406	0.02215
594.896	0.02383	0.02184
604.153	0.02361	0.02153
613.553	0.0234	0.02123
623.101	0.02321	0.02093
632.796	0.02302	0.02063
642.643	0.02284	0.02034
652.642	0.02267	0.02005
662.797	0.02251	0.01976
673.111	0.02236	0.01948
683.584	0.02222	0.0192
694.221	0.02208	0.01893
705.023	0.02195	0.01866
715.994	0.02183	0.01839
727.135	0.02171	0.01812
738.449	0.0216	0.01786
749.939	0.02149	0.0176
761.609	0.02139	0.01735
773.459	0.0213	0.0171
785.495	0.02121	0.01685
797.717	0.02112	0.0166
810.13	0.02104	0.01636
822.736	0.02097	0.01612
835.538	0.02089	0.01588
848.539	0.02082	0.01565
861.742	0.02076	0.01542
875.151	0.0207	0.01519
888.769	0.02064	0.01497
902.598	0.02058	0.01475
916.643	0.02053	0.01453
930.906	0.02048	0.01431
945.391	0.02043	0.0141
960.101	0.02038	0.01389
975.041	0.02034	0.01369
990.212	0.0203	0.01348
1005.62	0.02026	0.01328
1021.27	0.02023	0.01308
1037.16	0.02019	0.01289
1053.3	0.02016	0.01269
1069.69	0.02013	0.0125
1086.33	0.0201	0.01231
1103.24	0.02007	0.01213
1120.4	0.02004	0.01195
1137.84	0.02002	0.01177
1155.54	0.01999	0.01159
1173.52	0.01997	0.01141
1191.78	0.01995	0.01124
1210.33	0.01993	0.01107
1229.16	0.01991	0.0109
1248.28	0.01989	0.01073
1267.71	0.01987	0.01057
1287.43	0.01985	0.01041
1307.47	0.01984	0.01025
1327.81	0.01982	0.01009
1348.47	0.01981	0.00994
1369.45	0.0198	0.00979
1390.76	0.01978	0.00964
1412.4	0.01977	0.00949
1434.38	0.01976	0.00934
1456.7	0.01975	0.0092
1479.37	0.01974	0.00906
1502.39	0.01973	0.00892
1525.76	0.01972	0.00878
1549.5	0.01971	0.00865
1573.62	0.0197	0.00851
1598.1	0.01969	0.00838
1622.97	0.01969	0.00825
1648.22	0.01968	0.00812
1673.87	0.01967	0.008
1699.91	0.01967	0.00787
1726.37	0.01966	0.00775
1753.23	0.01965	0.00763
1780.51	0.01965	0.00751
1808.21	0.01964	0.0074
1836.35	0.01964	0.00728
1864.92	0.01963	0.00717
1893.94	0.01963	0.00706
1923.41	0.01962	0.00695
1953.34	0.01962	0.00684
1983.74	0.01962	0.00673
2014.6	0.01961	0.00663
2045.95	0.01961	0.00652
2077.79	0.01961	0.00642
2110.12	0.0196	0.00632
2142.95	0.0196	0.00622
2176.3	0.0196	0.00612
2210.16	0.0196	0.00603
2244.55	0.01959	0.00593
2279.48	0.01959	0.00584
2314.94	0.01959	0.00575
2350.97	0.01959	0.00566
2387.55	0.01958	0.00557
2424.7	0.01958	0.00548
2462.43	0.01958	0.00539
2500.74	0.01958	0.00531
2539.65	0.01958	0.00522
2579.17	0.01958	0.00514
2619.3	0.01957	0.00506
2660.06	0.01957	0.00498
2701.45	0.01957	0.0049
2743.49	0.01957	0.00482
2786.18	0.01957	0.00475
2829.53	0.01957	0.00467
2873.56	0.01957	0.0046
2918.27	0.01957	0.00452
2963.68	0.01956	0.00445
3009.8	0.01956	0.00438
3056.63	0.01956	0.00431
3104.19	0.01956	0.00424
3152.49	0.01956	0.00418
3201.55	0.01956	0.00411
3251.36	0.01956	0.00404
3301.95	0.01956	0.00398
3353.33	0.01956	0.00392
3405.51	0.01956	0.00385
3458.5	0.01956	0.00379
3512.32	0.01956	0.00373
3566.97	0.01956	0.00367
3622.47	0.01956	0.00361
3678.84	0.01956	0.00356
3736.08	0.01955	0.0035
3794.22	0.01955	0.00344
3853.26	0.01955	0.00339
3913.21	0.01955	0.00333
3974.1	0.01955	0.00328
4035.94	0.01955	0.00323
4098.74	0.01955	0.00318
4162.52	0.01955	0.00313
4227.29	0.01955	0.00308
4293.07	0.01955	0.00303
4359.87	0.01955	0.00298
4427.71	0.01955	0.00293
4496.6	0.01955	0.00288
4566.57	0.01955	0.00284
4637.63	0.01955	0.00279
4709.79	0.01955	0.00275
4783.08	0.01955	0.0027
4857.5	0.01955	0.00266
4933.09	0.01955	0.00262
5009.85	0.01955	0.00257
5087.8	0.01955	0.00253
5166.97	0.01955	0.00249
5247.37	0.01955	0.00245
5329.02	0.01955	0.00241
5411.94	0.01955	0.00237
5496.15	0.01955	0.00233
5581.67	0.01955	0.0023
5668.52	0.01955	0.00226
5756.72	0.01955	0.00222
5846.3	0.01955	0.00219
5937.27	0.01955	0.00215
6029.65	0.01955	0.00212
6123.48	0.01955	0.00208
6218.76	0.01955	0.00205
6315.53	0.01955	0.00202
6413.8	0.01955	0.00198
6513.6	0.01955	0.00195
6614.95	0.01955	0.00192
6717.88	0.01955	0.00189
6822.41	0.01955	0.00186
6928.57	0.01955	0.00183
7036.38	0.01955	0.0018
7145.87	0.01955	0.00177
7257.06	0.01955	0.00174
7369.98	0.01955	0.00171
7484.66	0.01955	0.00169
7601.12	0.01955	0.00166
7719.39	0.01955	0.00163
7839.51	0.01955	0.00161
7961.49	0.01955	0.00158
8085.38	0.01955	0.00155
8211.19	0.01955	0.00153
8338.95	0.01955	0.0015
8468.71	0.01955	0.00148
8600.49	0.01955	0.00146
8734.31	0.01955	0.00143
8870.22	0.01955	0.00141
9008.24	0.01955	0.00139
9148.41	0.01955	0.00136
9290.76	0.01955	0.00134
9435.33	0.01955	0.00132
9582.14	0.01955	0.0013
9731.24	0.01955	0.00128
9882.66	0.01955	0.00126
10036.4	0.01955	0.00124
10192.6	0.01955	0.00122
10351.2	0.01955	0.0012
10512.3	0.01955	0.00118
10675.8	0.01955	0.00116
10842	0.01955	0.00114
11010.7	0.01955	0.00112
11182	0.01955	0.0011
11356	0.01955	0.00108
11532.7	0.01955	0.00107
11712.1	0.01955	0.00105
11894.4	0.01955	0.00103
12079.5	0.01955	0.00102
12267.4	0.01955	0.000999104
12458.3	0.01955	0.000982866
12652.2	0.01955	0.00096689
12849	0.01955	0.000951172
13049	0.01955	0.000935708
13252	0.01955	0.000920494
13458.2	0.01955	0.000905526
13667.6	0.01955	0.0008908
13880.3	0.01955	0.000876312
14096.3	0.01955	0.000862058
14315.6	0.01955	0.000848035
14538.4	0.01955	0.000834238
14764.6	0.01955	0.000820665
14994.3	0.01955	0.000807312
15227.7	0.01955	0.000794174
15464.6	0.01955	0.00078125
15705.2	0.01955	0.000768534
15949.6	0.01955	0.000756025
16197.8	0.01955	0.000743718
16449.8	0.01955	0.00073161
16705.8	0.01955	0.000719699
16965.7	0.01955	0.00070798
17229.7	0.01955	0.000696452
17497.8	0.01955	0.00068511
17770.1	0.01955	0.000673953
18046.6	0.01955	0.000662976
18327.4	0.01955	0.000652177
18612.6	0.01955	0.000641553
18902.2	0.01955	0.000631102
19196.3	0.01955	0.00062082
19495	0.01955	0.000610706
19798.4	0.01955	0.000600755
20106.4	0.01955	0.000590966
20419.3	0.01955	0.000581335
20737	0.01955	0.000571861
21059.7	0.01955	0.000562541
21387.4	0.01955	0.000553372
21720.2	0.01955	0.000544352
22058.2	0.01955	0.000535479
22401.4	0.01955	0.000526749
22750	0.01955	0.000518162
23103.9	0.01955	0.000509714
23463.5	0.01955	0.000501403
23828.5	0.01955	0.000493228
24199.3	0.01955	0.000485185
24575.9	0.01955	0.000477273
24958.3	0.01955	0.00046949
25346.6	0.01955	0.000461833
25741	0.01955	0.0004543
26141.6	0.01955	0.000446891
26548.3	0.01955	0.000439601
26961.4	0.01955	0.00043243
27381	0.01955	0.000425376
27807	0.01955	0.000418437
28239.7	0.01955	0.00041161
28679.1	0.01955	0.000404895
29125.4	0.01955	0.000398289
29578.6	0.01955	0.00039179
30038.8	0.01955	0.000385397
30506.2	0.01955	0.000379108
30980.9	0.01955	0.000372922
31463	0.01955	0.000366836
31952.5	0.01955	0.000360849
32449.7	0.01955	0.00035496
32954.7	0.01955	0.000349167
33467.4	0.01955	0.000343468
33988.2	0.01955	0.000337862
34517.1	0.01955	0.000332347
35054.2	0.01955	0.000326922
35599.6	0.01955	0.000321585
36153.5	0.01955	0.000316336
36716.1	0.01955	0.000311171
37287.4	0.01955	0.000306091
37867.6	0.01955	0.000301094
38456.8	0.01955	0.000296178
39055.2	0.01955	0.000291342
39662.9	0.01955	0.000286585
40280.1	0.01955	0.000281906
40906.9	0.01955	0.000277303
41543.4	0.01955	0.000272775
42189.8	0.01955	0.00026832
42846.3	0.01955	0.000263938
43513	0.01955	0.000259628
44190.1	0.01955	0.000255388
44877.7	0.01955	0.000251217
45576	0.01955	0.000247114
46285.1	0.01955	0.000243078
47005.4	0.01955	0.000239108
47736.8	0.01955	0.000235203
48479.6	0.01955	0.000231361
49233.9	0.01955	0.000227582
50000	0.01955	0.000223865

## Sheet: Fig1c
photoconversion kinetics
CaMP2_F391W	Normalized intensity	Normalized intensity
Illum. Time (sec)	+Ca (satulated)	-Ca
0	0	0.000579686
5	0.121973	0.00383706
10	0.24351	0.00477495
25	0.437062	0.00931309
50	0.79274	0.0189037
75	0.859645	0.0286456
100	0.934419	0.0406969
120	0.963789	0.0457292
140	0.990667	0.0525566
160	1	0.0616127
180	0.902811	0.0753582
200	0.851191	0.085322
250	0.833292	0.107609
300	0.100384	-
cp-CaMP2_linker12_+3mut (CaMPARI-nano)	Normalized intensity	Normalized intensity
Illum. Time (sec)	+Ca (satulated)	-Ca
0	0	0.00201467
5	0.141232	0.00401526
10	0.184368	0.00565052
25	0.459549	0.0102611
50	0.668212	0.0222902
75	0.917028	0.0334579
100	0.85341	0.0449605
120	1	0.0519323
140	0.953916	0.0641847
160	0.972328	0.0796758
180	0.78071	0.0877324
200	0.77894	0.0955019
250	0.459796	0.10868
300	0.149836	-

## Sheet: Fig1d
	normalized intensity(ave, N=3)	normalized intensity (ave, N=3)
Ca2+ (nM)	B-GECO1	cp-BGECO_linker6 +3mut (BGECO-nano)
0.01	0	0
6.5		0.0900091
14		0.371079
18.5	0.00660498	0.52006
22		0.662833
33		0.802013
43	0.0268478	0.875523
75	0.0929511	0.959814
125	0.317841	0.97517
180	0.638999	0.994119
280	0.864424	1
460	0.962028	1
810	0.998128	1
1800	0.996524	1
50000	1	1
Fitting data
Ca2+	B-GECO1	cp-BGECO_linker6 +3mut (BGECO-nano)
0.01	1.95724e-14	3.49494e-08
0.01016	2.05869e-14	3.62133e-08
0.01031	2.1654e-14	3.75228e-08
0.01047	2.27765e-14	3.88798e-08
0.01064	2.39571e-14	4.02858e-08
0.0108	2.51989e-14	4.17426e-08
0.01097	2.6505e-14	4.32521e-08
0.01114	2.78789e-14	4.48162e-08
0.01131	2.9324e-14	4.64369e-08
0.01149	3.0844e-14	4.81162e-08
0.01167	3.24427e-14	4.98562e-08
0.01185	3.41244e-14	5.16591e-08
0.01204	3.58932e-14	5.35273e-08
0.01222	3.77537e-14	5.54629e-08
0.01241	3.97106e-14	5.74686e-08
0.01261	4.1769e-14	5.95468e-08
0.0128	4.39341e-14	6.17002e-08
0.013	4.62114e-14	6.39315e-08
0.0132	4.86067e-14	6.62434e-08
0.01341	5.11262e-14	6.86389e-08
0.01362	5.37763e-14	7.11211e-08
0.01383	5.65637e-14	7.3693e-08
0.01405	5.94957e-14	7.63579e-08
0.01426	6.25796e-14	7.91192e-08
0.01449	6.58234e-14	8.19804e-08
0.01471	6.92353e-14	8.4945e-08
0.01494	7.2824e-14	8.80169e-08
0.01517	7.65988e-14	9.11998e-08
0.01541	8.05693e-14	9.44978e-08
0.01565	8.47455e-14	9.79151e-08
0.01589	8.91382e-14	1.01456e-07
0.01614	9.37587e-14	1.05125e-07
0.01639	9.86186e-14	1.08926e-07
0.01665	1.0373e-13	1.12866e-07
0.0169	1.09107e-13	1.16947e-07
0.01717	1.14763e-13	1.21176e-07
0.01743	1.20711e-13	1.25558e-07
0.01771	1.26968e-13	1.30099e-07
0.01798	1.3355e-13	1.34803e-07
0.01826	1.40472e-13	1.39678e-07
0.01855	1.47753e-13	1.44729e-07
0.01883	1.55412e-13	1.49963e-07
0.01913	1.63468e-13	1.55386e-07
0.01942	1.71941e-13	1.61005e-07
0.01973	1.80853e-13	1.66828e-07
0.02003	1.90228e-13	1.72861e-07
0.02035	2.00088e-13	1.79112e-07
0.02066	2.1046e-13	1.85589e-07
0.02098	2.21369e-13	1.923e-07
0.02131	2.32843e-13	1.99254e-07
0.02164	2.44912e-13	2.0646e-07
0.02198	2.57607e-13	2.13926e-07
0.02232	2.7096e-13	2.21662e-07
0.02267	2.85005e-13	2.29678e-07
0.02302	2.99778e-13	2.37984e-07
0.02338	3.15317e-13	2.4659e-07
0.02374	3.31661e-13	2.55507e-07
0.02411	3.48853e-13	2.64747e-07
0.02449	3.66935e-13	2.74321e-07
0.02487	3.85955e-13	2.84241e-07
0.02525	4.05961e-13	2.9452e-07
0.02565	4.27004e-13	3.05171e-07
0.02605	4.49137e-13	3.16207e-07
0.02645	4.72418e-13	3.27641e-07
0.02686	4.96905e-13	3.3949e-07
0.02728	5.22662e-13	3.51767e-07
0.02771	5.49754e-13	3.64488e-07
0.02814	5.7825e-13	3.77668e-07
0.02857	6.08223e-13	3.91326e-07
0.02902	6.3975e-13	4.05477e-07
0.02947	6.72911e-13	4.2014e-07
0.02993	7.07791e-13	4.35334e-07
0.0304	7.44478e-13	4.51076e-07
0.03087	7.83068e-13	4.67389e-07
0.03135	8.23658e-13	4.84291e-07
0.03184	8.66351e-13	5.01804e-07
0.03233	9.11258e-13	5.1995e-07
0.03284	9.58493e-13	5.38753e-07
0.03335	1.00818e-12	5.58236e-07
0.03386	1.06043e-12	5.78423e-07
0.03439	1.1154e-12	5.9934e-07
0.03493	1.17322e-12	6.21014e-07
0.03547	1.23403e-12	6.43471e-07
0.03602	1.29799e-12	6.66741e-07
0.03658	1.36527e-12	6.90852e-07
0.03715	1.43604e-12	7.15835e-07
0.03773	1.51048e-12	7.41722e-07
0.03832	1.58877e-12	7.68544e-07
0.03891	1.67113e-12	7.96337e-07
0.03952	1.75775e-12	8.25134e-07
0.04013	1.84886e-12	8.54973e-07
0.04076	1.94469e-12	8.85891e-07
0.04139	2.0455e-12	9.17927e-07
0.04204	2.15152e-12	9.51122e-07
0.04269	2.26305e-12	9.85517e-07
0.04335	2.38035e-12	1.02116e-06
0.04403	2.50373e-12	1.05808e-06
0.04471	2.63351e-12	1.09635e-06
0.04541	2.77002e-12	1.13599e-06
0.04612	2.9136e-12	1.17707e-06
0.04683	3.06463e-12	1.21964e-06
0.04756	3.22348e-12	1.26375e-06
0.0483	3.39057e-12	1.30945e-06
0.04906	3.56631e-12	1.3568e-06
0.04982	3.75117e-12	1.40586e-06
0.05059	3.94561e-12	1.4567e-06
0.05138	4.15013e-12	1.50938e-06
0.05218	4.36525e-12	1.56396e-06
0.05299	4.59152e-12	1.62052e-06
0.05382	4.82951e-12	1.67912e-06
0.05465	5.07985e-12	1.73985e-06
0.0555	5.34316e-12	1.80276e-06
0.05637	5.62012e-12	1.86795e-06
0.05725	5.91143e-12	1.9355e-06
0.05814	6.21785e-12	2.0055e-06
0.05904	6.54015e-12	2.07802e-06
0.05996	6.87915e-12	2.15317e-06
0.06089	7.23573e-12	2.23103e-06
0.06184	7.61079e-12	2.31171e-06
0.0628	8.00529e-12	2.39531e-06
0.06378	8.42023e-12	2.48193e-06
0.06477	8.85669e-12	2.57168e-06
0.06578	9.31577e-12	2.66468e-06
0.0668	9.79865e-12	2.76104e-06
0.06784	1.03066e-11	2.86089e-06
0.0689	1.08408e-11	2.96435e-06
0.06997	1.14027e-11	3.07154e-06
0.07106	1.19938e-11	3.18262e-06
0.07216	1.26155e-11	3.29771e-06
0.07329	1.32694e-11	3.41696e-06
0.07443	1.39572e-11	3.54053e-06
0.07559	1.46806e-11	3.66856e-06
0.07676	1.54416e-11	3.80123e-06
0.07796	1.6242e-11	3.93869e-06
0.07917	1.70839e-11	4.08112e-06
0.0804	1.79694e-11	4.22871e-06
0.08165	1.89009e-11	4.38163e-06
0.08292	1.98806e-11	4.54008e-06
0.08421	2.09111e-11	4.70426e-06
0.08552	2.1995e-11	4.87438e-06
0.08685	2.31351e-11	5.05064e-06
0.08821	2.43343e-11	5.23329e-06
0.08958	2.55956e-11	5.42254e-06
0.09097	2.69223e-11	5.61863e-06
0.09239	2.83178e-11	5.82181e-06
0.09383	2.97857e-11	6.03234e-06
0.09529	3.13296e-11	6.25049e-06
0.09677	3.29535e-11	6.47652e-06
0.09827	3.46617e-11	6.71073e-06
0.0998	3.64583e-11	6.9534e-06
0.10136	3.83481e-11	7.20485e-06
0.10293	4.03359e-11	7.4654e-06
0.10454	4.24267e-11	7.73536e-06
0.10616	4.46258e-11	8.01509e-06
0.10781	4.6939e-11	8.30494e-06
0.10949	4.9372e-11	8.60526e-06
0.1112	5.19312e-11	8.91645e-06
0.11293	5.4623e-11	9.23889e-06
0.11468	5.74543e-11	9.57299e-06
0.11647	6.04324e-11	9.91917e-06
0.11828	6.35649e-11	1.02779e-05
0.12012	6.68598e-11	1.06495e-05
0.12199	7.03254e-11	1.10346e-05
0.12389	7.39707e-11	1.14337e-05
0.12581	7.78049e-11	1.18472e-05
0.12777	8.18378e-11	1.22756e-05
0.12976	8.60798e-11	1.27195e-05
0.13178	9.05417e-11	1.31794e-05
0.13383	9.52349e-11	1.3656e-05
0.13591	1.00171e-10	1.41499e-05
0.13803	1.05364e-10	1.46616e-05
0.14017	1.10825e-10	1.51918e-05
0.14236	1.1657e-10	1.57411e-05
0.14457	1.22612e-10	1.63104e-05
0.14682	1.28967e-10	1.69002e-05
0.14911	1.35652e-10	1.75113e-05
0.15143	1.42684e-10	1.81446e-05
0.15378	1.5008e-10	1.88007e-05
0.15617	1.57859e-10	1.94806e-05
0.1586	1.66042e-10	2.0185e-05
0.16107	1.74648e-10	2.09149e-05
0.16358	1.83701e-10	2.16713e-05
0.16612	1.93223e-10	2.24549e-05
0.16871	2.03239e-10	2.3267e-05
0.17133	2.13773e-10	2.41083e-05
0.174	2.24854e-10	2.49801e-05
0.17671	2.36509e-10	2.58834e-05
0.17946	2.48769e-10	2.68194e-05
0.18225	2.61663e-10	2.77893e-05
0.18509	2.75226e-10	2.87942e-05
0.18797	2.89493e-10	2.98354e-05
0.19089	3.04498e-10	3.09143e-05
0.19386	3.20282e-10	3.20322e-05
0.19688	3.36883e-10	3.31905e-05
0.19994	3.54345e-10	3.43908e-05
0.20305	3.72713e-10	3.56344e-05
0.20621	3.92032e-10	3.6923e-05
0.20942	4.12353e-10	3.82581e-05
0.21268	4.33727e-10	3.96416e-05
0.21599	4.56209e-10	4.10751e-05
0.21935	4.79856e-10	4.25604e-05
0.22276	5.04729e-10	4.40994e-05
0.22623	5.30891e-10	4.56941e-05
0.22975	5.5841e-10	4.73465e-05
0.23332	5.87354e-10	4.90585e-05
0.23695	6.17799e-10	5.08325e-05
0.24064	6.49823e-10	5.26707e-05
0.24439	6.83506e-10	5.45753e-05
0.24819	7.18935e-10	5.65488e-05
0.25205	7.562e-10	5.85936e-05
0.25597	7.95397e-10	6.07124e-05
0.25995	8.36626e-10	6.29077e-05
0.264	8.79992e-10	6.51825e-05
0.26811	9.25606e-10	6.75395e-05
0.27228	9.73584e-10	6.99817e-05
0.27652	1.02405e-09	7.25123e-05
0.28082	1.07713e-09	7.51343e-05
0.28519	1.13296e-09	7.78512e-05
0.28963	1.19169e-09	8.06662e-05
0.29413	1.25346e-09	8.35831e-05
0.29871	1.31843e-09	8.66054e-05
0.30336	1.38677e-09	8.9737e-05
0.30808	1.45865e-09	9.29818e-05
0.31287	1.53426e-09	9.6344e-05
0.31774	1.61379e-09	9.98277e-05
0.32268	1.69744e-09	0.000103437
0.3277	1.78542e-09	0.000107177
0.3328	1.87797e-09	0.000111053
0.33798	1.97531e-09	0.000115068
0.34324	2.0777e-09	0.000119229
0.34858	2.1854e-09	0.00012354
0.35401	2.29868e-09	0.000128007
0.35951	2.41783e-09	0.000132636
0.36511	2.54316e-09	0.000137431
0.37079	2.67498e-09	0.000142401
0.37656	2.81363e-09	0.000147549
0.38242	2.95948e-09	0.000152884
0.38837	3.11288e-09	0.000158412
0.39441	3.27423e-09	0.00016414
0.40055	3.44395e-09	0.000170074
0.40678	3.62246e-09	0.000176224
0.41311	3.81023e-09	0.000182595
0.41954	4.00773e-09	0.000189197
0.42607	4.21547e-09	0.000196038
0.4327	4.43398e-09	0.000203125
0.43943	4.66381e-09	0.000210469
0.44627	4.90556e-09	0.000218079
0.45321	5.15983e-09	0.000225963
0.46026	5.42729e-09	0.000234133
0.46743	5.70861e-09	0.000242598
0.4747	6.00451e-09	0.000251369
0.48209	6.31575e-09	0.000260456
0.48959	6.64312e-09	0.000269873
0.49721	6.98746e-09	0.000279629
0.50494	7.34965e-09	0.000289738
0.5128	7.73062e-09	0.000300213
0.52078	8.13133e-09	0.000311066
0.52888	8.55281e-09	0.000322311
0.53711	8.99614e-09	0.000333963
0.54547	9.46245e-09	0.000346036
0.55396	9.95293e-09	0.000358545
0.56258	1.04688e-08	0.000371506
0.57133	1.10115e-08	0.000384935
0.58022	1.15822e-08	0.00039885
0.58925	1.21826e-08	0.000413267
0.59842	1.28141e-08	0.000428206
0.60773	1.34783e-08	0.000443684
0.61719	1.41769e-08	0.000459721
0.62679	1.49118e-08	0.000476338
0.63654	1.56847e-08	0.000493555
0.64645	1.64977e-08	0.000511394
0.65651	1.73529e-08	0.000529878
0.66672	1.82524e-08	0.000549029
0.67709	1.91985e-08	0.000568872
0.68763	2.01936e-08	0.000589432
0.69833	2.12403e-08	0.000610734
0.7092	2.23413e-08	0.000632806
0.72023	2.34993e-08	0.000655675
0.73144	2.47174e-08	0.00067937
0.74282	2.59986e-08	0.00070392
0.75438	2.73462e-08	0.000729357
0.76612	2.87637e-08	0.000755713
0.77804	3.02547e-08	0.00078302
0.79014	3.18229e-08	0.000811313
0.80244	3.34724e-08	0.000840627
0.81492	3.52074e-08	0.000871
0.82761	3.70324e-08	0.000902469
0.84048	3.89519e-08	0.000935074
0.85356	4.0971e-08	0.000968856
0.86684	4.30947e-08	0.001
0.88033	4.53284e-08	0.00104
0.89403	4.7678e-08	0.00108
0.90794	5.01494e-08	0.00112
0.92207	5.27488e-08	0.00116
0.93642	5.5483e-08	0.0012
0.95099	5.8359e-08	0.00124
0.96578	6.1384e-08	0.00129
0.98081	6.45657e-08	0.00133
0.99607	6.79125e-08	0.00138
1.01157	7.14327e-08	0.00143
1.02731	7.51353e-08	0.00148
1.0433	7.90299e-08	0.00154
1.05953	8.31264e-08	0.00159
1.07602	8.74352e-08	0.00165
1.09276	9.19673e-08	0.00171
1.10977	9.67344e-08	0.00177
1.12703	1.01749e-07	0.00183
1.14457	1.07023e-07	0.0019
1.16238	1.1257e-07	0.00197
1.18047	1.18405e-07	0.00204
1.19884	1.24542e-07	0.00211
1.21749	1.30998e-07	0.00219
1.23643	1.37788e-07	0.00227
1.25567	1.4493e-07	0.00235
1.27521	1.52443e-07	0.00244
1.29505	1.60345e-07	0.00252
1.31521	1.68656e-07	0.00262
1.33567	1.77398e-07	0.00271
1.35645	1.86593e-07	0.00281
1.37756	1.96265e-07	0.00291
1.399	2.06439e-07	0.00301
1.42076	2.17139e-07	0.00312
1.44287	2.28394e-07	0.00323
1.46532	2.40233e-07	0.00335
1.48812	2.52685e-07	0.00347
1.51128	2.65783e-07	0.0036
1.53479	2.7956e-07	0.00373
1.55868	2.94051e-07	0.00386
1.58293	3.09293e-07	0.004
1.60756	3.25324e-07	0.00414
1.63257	3.42187e-07	0.00429
1.65798	3.59924e-07	0.00445
1.68378	3.78581e-07	0.00461
1.70998	3.98204e-07	0.00477
1.73658	4.18845e-07	0.00495
1.76361	4.40556e-07	0.00512
1.79105	4.63391e-07	0.00531
1.81892	4.87411e-07	0.0055
1.84722	5.12676e-07	0.0057
1.87596	5.3925e-07	0.0059
1.90515	5.67201e-07	0.00611
1.9348	5.96602e-07	0.00633
1.9649	6.27526e-07	0.00656
1.99548	6.60054e-07	0.0068
2.02653	6.94267e-07	0.00704
2.05806	7.30254e-07	0.00729
2.09008	7.68106e-07	0.00755
2.12261	8.0792e-07	0.00783
2.15563	8.49798e-07	0.00811
2.18918	8.93847e-07	0.0084
2.22324	9.40179e-07	0.0087
2.25783	9.88912e-07	0.00901
2.29297	1.04017e-06	0.00933
2.32865	1.09409e-06	0.00967
2.36488	1.1508e-06	0.01001
2.40168	1.21045e-06	0.01037
2.43905	1.27319e-06	0.01074
2.477	1.33919e-06	0.01113
2.51554	1.4086e-06	0.01152
2.55469	1.48162e-06	0.01194
2.59444	1.55842e-06	0.01236
2.63481	1.6392e-06	0.0128
2.67581	1.72416e-06	0.01326
2.71744	1.81353e-06	0.01373
2.75973	1.90754e-06	0.01422
2.80267	2.00641e-06	0.01473
2.84628	2.11041e-06	0.01525
2.89057	2.2198e-06	0.0158
2.93554	2.33487e-06	0.01636
2.98122	2.45589e-06	0.01694
3.02761	2.58319e-06	0.01754
3.07472	2.71709e-06	0.01816
3.12256	2.85793e-06	0.01881
3.17115	3.00606e-06	0.01948
3.2205	3.16188e-06	0.02017
3.27061	3.32577e-06	0.02088
3.3215	3.49816e-06	0.02162
3.37318	3.67949e-06	0.02238
3.42567	3.87021e-06	0.02317
3.47897	4.07082e-06	0.02399
3.53311	4.28183e-06	0.02484
3.58808	4.50377e-06	0.02571
3.64391	4.73722e-06	0.02662
3.70061	4.98277e-06	0.02755
3.7582	5.24105e-06	0.02852
3.81667	5.51271e-06	0.02952
3.87606	5.79846e-06	0.03056
3.93638	6.09901e-06	0.03163
3.99763	6.41515e-06	0.03273
4.05983	6.74767e-06	0.03388
4.123	7.09743e-06	0.03506
4.18716	7.46532e-06	0.03628
4.25231	7.85227e-06	0.03754
4.31848	8.25929e-06	0.03885
4.38567	8.6874e-06	0.04019
4.45391	9.1377e-06	0.04159
4.52322	9.61134e-06	0.04303
4.5936	1.01095e-05	0.04451
4.66508	1.06336e-05	0.04605
4.73767	1.11847e-05	0.04763
4.81139	1.17645e-05	0.04927
4.88625	1.23743e-05	0.05096
4.96228	1.30157e-05	0.05271
5.0395	1.36903e-05	0.05451
5.11791	1.43999e-05	0.05637
5.19755	1.51463e-05	0.05829
5.27842	1.59314e-05	0.06027
5.36056	1.67572e-05	0.06231
5.44397	1.76258e-05	0.06442
5.52868	1.85394e-05	0.06659
5.61471	1.95004e-05	0.06884
5.70207	2.05111e-05	0.07115
5.7908	2.15743e-05	0.07353
5.8809	2.26925e-05	0.07599
5.97241	2.38688e-05	0.07852
6.06534	2.51059e-05	0.08113
6.15972	2.64073e-05	0.08381
6.25557	2.7776e-05	0.08658
6.35291	2.92157e-05	0.08943
6.45176	3.07301e-05	0.09237
6.55215	3.23229e-05	0.09539
6.6541	3.39983e-05	0.09849
6.75764	3.57605e-05	0.10169
6.86279	3.7614e-05	0.10498
6.96958	3.95637e-05	0.10837
7.07803	4.16143e-05	0.11185
7.18816	4.37713e-05	0.11542
7.30001	4.604e-05	0.1191
7.4136	4.84264e-05	0.12287
7.52896	5.09364e-05	0.12675
7.64611	5.35765e-05	0.13073
7.76509	5.63534e-05	0.13482
7.88591	5.92743e-05	0.13902
8.00862	6.23466e-05	0.14332
8.13323	6.5578e-05	0.14774
8.25979	6.8977e-05	0.15226
8.38831	7.25521e-05	0.1569
8.51884	7.63125e-05	0.16166
8.65139	8.02678e-05	0.16653
8.78601	8.44281e-05	0.17151
8.92272	8.88039e-05	0.17662
9.06156	9.34066e-05	0.18184
9.20256	9.82478e-05	0.18718
9.34575	0.00010334	0.19264
9.49118	0.000108696	0.19822
9.63886	0.000114329	0.20392
9.78884	0.000120255	0.20974
9.94116	0.000126487	0.21569
10.0959	0.000133043	0.22175
10.2529	0.000139938	0.22794
10.4125	0.000147191	0.23424
10.5745	0.000154819	0.24067
10.739	0.000162843	0.24721
10.9061	0.000171282	0.25388
11.0758	0.000180159	0.26066
11.2482	0.000189495	0.26755
11.4232	0.000199316	0.27456
11.601	0.000209645	0.28169
11.7815	0.000220509	0.28892
11.9648	0.000231937	0.29626
12.151	0.000243956	0.30371
12.34	0.000256598	0.31127
12.532	0.000269895	0.31892
12.7271	0.000283881	0.32667
12.9251	0.000298591	0.33452
13.1262	0.000314063	0.34246
13.3305	0.000330337	0.35049
13.5379	0.000347454	0.35861
13.7485	0.000365458	0.3668
13.9625	0.000384394	0.37508
14.1797	0.00040431	0.38342
14.4004	0.000425258	0.39184
14.6244	0.000447292	0.40032
14.852	0.000470466	0.40886
15.0831	0.00049484	0.41745
15.3178	0.000520476	0.42609
15.5561	0.00054744	0.43478
15.7982	0.0005758	0.44351
16.044	0.000605628	0.45227
16.2937	0.000637	0.46106
16.5472	0.000669996	0.46987
16.8047	0.0007047	0.4787
17.0662	0.000741201	0.48755
17.3317	0.00077959	0.4964
17.6014	0.000819967	0.50525
17.8753	0.000862432	0.5141
18.1534	0.000907095	0.52294
18.4359	0.000954069	0.53176
18.7228	0.001	0.54056
19.0141	0.00106	0.54934
19.31	0.00111	0.55808
19.6104	0.00117	0.56679
19.9156	0.00123	0.57545
20.2254	0.00129	0.58407
20.5402	0.00136	0.59263
20.8598	0.00143	0.60114
21.1843	0.0015	0.60958
21.514	0.00158	0.61796
21.8487	0.00166	0.62627
22.1887	0.00175	0.6345
22.534	0.00184	0.64265
22.8846	0.00193	0.65072
23.2407	0.00203	0.6587
23.6023	0.00214	0.66659
23.9696	0.00225	0.67439
24.3426	0.00237	0.68209
24.7213	0.00249	0.68969
25.106	0.00262	0.69718
25.4967	0.00275	0.70457
25.8934	0.00289	0.71186
26.2963	0.00304	0.71903
26.7055	0.0032	0.72609
27.121	0.00337	0.73304
27.543	0.00354	0.73987
27.9716	0.00372	0.74659
28.4068	0.00392	0.75319
28.8489	0.00412	0.75966
29.2978	0.00433	0.76602
29.7536	0.00455	0.77226
30.2166	0.00479	0.77838
30.6868	0.00504	0.78438
31.1643	0.0053	0.79026
31.6492	0.00557	0.79601
32.1417	0.00586	0.80165
32.6418	0.00616	0.80717
33.1497	0.00647	0.81256
33.6655	0.00681	0.81784
34.1894	0.00716	0.82299
34.7214	0.00753	0.82803
35.2616	0.00791	0.83295
35.8103	0.00832	0.83776
36.3675	0.00875	0.84245
36.9334	0.0092	0.84703
37.5081	0.00967	0.85149
38.0917	0.01016	0.85585
38.6845	0.01069	0.86009
39.2864	0.01123	0.86423
39.8977	0.01181	0.86826
40.5185	0.01241	0.87218
41.149	0.01305	0.876
41.7893	0.01371	0.87972
42.4395	0.01442	0.88334
43.0999	0.01515	0.88687
43.7705	0.01592	0.89029
44.4516	0.01674	0.89363
45.1433	0.01759	0.89687
45.8457	0.01848	0.90001
46.5591	0.01942	0.90307
47.2836	0.02041	0.90605
48.0193	0.02144	0.90893
48.7665	0.02253	0.91174
49.5253	0.02367	0.91446
50.2959	0.02487	0.91711
51.0786	0.02612	0.91967
51.8734	0.02744	0.92216
52.6805	0.02882	0.92458
53.5002	0.03027	0.92692
54.3327	0.03179	0.92919
55.1781	0.03338	0.9314
56.0367	0.03505	0.93354
56.9087	0.0368	0.93561
57.7942	0.03863	0.93762
58.6935	0.04055	0.93956
59.6067	0.04256	0.94145
60.5342	0.04467	0.94328
61.4762	0.04688	0.94505
62.4327	0.04919	0.94676
63.4042	0.05161	0.94842
64.3908	0.05413	0.95003
65.3927	0.05678	0.95159
66.4103	0.05955	0.9531
67.4436	0.06244	0.95456
68.493	0.06547	0.95597
69.5588	0.06863	0.95734
70.6412	0.07193	0.95867
71.7404	0.07537	0.95995
72.8567	0.07897	0.96119
73.9903	0.08272	0.96239
75.1416	0.08664	0.96355
76.3108	0.09072	0.96467
77.4982	0.09498	0.96576
78.7041	0.09941	0.96681
79.9288	0.10402	0.96782
81.1725	0.10883	0.96881
82.4356	0.11382	0.96976
83.7183	0.11902	0.97067
85.0209	0.12442	0.97156
86.3439	0.13002	0.97242
87.6874	0.13585	0.97325
89.0519	0.14188	0.97405
90.4375	0.14815	0.97483
91.8448	0.15463	0.97558
93.2739	0.16135	0.97631
94.7252	0.1683	0.97701
96.1992	0.17549	0.97768
97.6961	0.18292	0.97834
99.2162	0.19059	0.97897
100.76	0.1985	0.97958
102.328	0.20665	0.98017
103.92	0.21505	0.98074
105.537	0.2237	0.98129
107.179	0.23259	0.98183
108.847	0.24172	0.98234
110.541	0.2511	0.98284
112.261	0.26071	0.98332
114.008	0.27055	0.98378
115.782	0.28063	0.98423
117.583	0.29093	0.98466
119.413	0.30145	0.98508
121.271	0.31218	0.98549
123.158	0.32312	0.98588
125.074	0.33425	0.98625
127.02	0.34557	0.98662
128.997	0.35706	0.98697
131.004	0.36872	0.98731
133.043	0.38054	0.98764
135.113	0.3925	0.98795
137.215	0.40458	0.98826
139.35	0.41679	0.98855
141.519	0.42909	0.98884
143.721	0.44148	0.98911
145.957	0.45394	0.98938
148.228	0.46646	0.98964
150.534	0.47902	0.98989
152.877	0.4916	0.99012
155.256	0.5042	0.99036
157.671	0.51678	0.99058
160.125	0.52934	0.99079
162.616	0.54186	0.991
165.147	0.55433	0.9912
167.716	0.56673	0.9914
170.326	0.57904	0.99158
172.976	0.59125	0.99177
175.668	0.60335	0.99194
178.401	0.61531	0.99211
181.177	0.62714	0.99227
183.997	0.63881	0.99243
186.86	0.65032	0.99258
189.767	0.66166	0.99273
192.72	0.6728	0.99287
195.719	0.68375	0.993
198.764	0.6945	0.99314
201.857	0.70504	0.99326
204.998	0.71535	0.99338
208.188	0.72545	0.9935
211.427	0.73531	0.99362
214.717	0.74494	0.99373
218.058	0.75433	0.99383
221.451	0.76348	0.99394
224.897	0.77239	0.99404
228.396	0.78105	0.99413
231.95	0.78947	0.99423
235.559	0.79765	0.99431
239.225	0.80558	0.9944
242.947	0.81327	0.99448
246.728	0.82071	0.99456
250.567	0.82792	0.99464
254.466	0.83489	0.99472
258.425	0.84162	0.99479
262.446	0.84813	0.99486
266.53	0.85441	0.99493
270.677	0.86046	0.99499
274.889	0.8663	0.99505
279.166	0.87192	0.99511
283.51	0.87734	0.99517
287.922	0.88255	0.99523
292.402	0.88756	0.99528
296.952	0.89238	0.99534
301.572	0.89701	0.99539
306.265	0.90145	0.99544
311.03	0.90572	0.99548
315.87	0.90982	0.99553
320.785	0.91374	0.99557
325.776	0.91751	0.99561
330.846	0.92112	0.99566
335.994	0.92458	0.99569
341.222	0.92789	0.99573
346.531	0.93106	0.99577
351.923	0.93409	0.99581
357.399	0.937	0.99584
362.961	0.93977	0.99587
368.608	0.94243	0.9959
374.344	0.94497	0.99594
380.169	0.94739	0.99597
386.084	0.94971	0.99599
392.092	0.95192	0.99602
398.193	0.95404	0.99605
404.389	0.95606	0.99607
410.681	0.95799	0.9961
417.072	0.95983	0.99612
423.561	0.96158	0.99615
430.152	0.96326	0.99617
436.845	0.96486	0.99619
443.643	0.96638	0.99621
450.546	0.96783	0.99623
457.556	0.96922	0.99625
464.676	0.97054	0.99627
471.906	0.9718	0.99629
479.249	0.973	0.99631
486.707	0.97415	0.99632
494.28	0.97524	0.99634
501.971	0.97628	0.99635
509.782	0.97726	0.99637
517.714	0.97821	0.99638
525.77	0.97911	0.9964
533.951	0.97996	0.99641
542.259	0.98078	0.99643
550.697	0.98155	0.99644
559.266	0.98229	0.99645
567.968	0.98299	0.99646
576.806	0.98366	0.99647
585.781	0.9843	0.99648
594.896	0.98491	0.9965
604.153	0.98548	0.99651
613.553	0.98603	0.99652
623.101	0.98656	0.99653
632.796	0.98706	0.99653
642.643	0.98753	0.99654
652.642	0.98798	0.99655
662.797	0.98841	0.99656
673.111	0.98882	0.99657
683.584	0.98921	0.99658
694.221	0.98958	0.99658
705.023	0.98993	0.99659
715.994	0.99026	0.9966
727.135	0.99058	0.9966
738.449	0.99088	0.99661
749.939	0.99117	0.99662
761.609	0.99144	0.99662
773.459	0.99171	0.99663
785.495	0.99195	0.99663
797.717	0.99219	0.99664
810.13	0.99241	0.99665
822.736	0.99263	0.99665
835.538	0.99283	0.99666
848.539	0.99302	0.99666
861.742	0.99321	0.99666
875.151	0.99338	0.99667
888.769	0.99355	0.99667
902.598	0.9937	0.99668
916.643	0.99385	0.99668
930.906	0.994	0.99668
945.391	0.99413	0.99669
960.101	0.99426	0.99669
975.041	0.99439	0.9967
990.212	0.9945	0.9967
1005.62	0.99461	0.9967
1021.27	0.99472	0.99671
1037.16	0.99482	0.99671
1053.3	0.99491	0.99671
1069.69	0.99501	0.99671
1086.33	0.99509	0.99672
1103.24	0.99517	0.99672
1120.4	0.99525	0.99672
1137.84	0.99533	0.99672
1155.54	0.9954	0.99673
1173.52	0.99546	0.99673
1191.78	0.99553	0.99673
1210.33	0.99559	0.99673
1229.16	0.99565	0.99673
1248.28	0.9957	0.99674
1267.71	0.99575	0.99674
1287.43	0.9958	0.99674
1307.47	0.99585	0.99674
1327.81	0.99589	0.99674
1348.47	0.99594	0.99675
1369.45	0.99598	0.99675
1390.76	0.99602	0.99675
1412.4	0.99605	0.99675
1434.38	0.99609	0.99675
1456.7	0.99612	0.99675
1479.37	0.99615	0.99675
1502.39	0.99618	0.99675
1525.76	0.99621	0.99676
1549.5	0.99624	0.99676
1573.62	0.99626	0.99676
1598.1	0.99629	0.99676
1622.97	0.99631	0.99676
1648.22	0.99633	0.99676
1673.87	0.99635	0.99676
1699.91	0.99637	0.99676
1726.37	0.99639	0.99676
1753.23	0.99641	0.99677
1780.51	0.99643	0.99677
1808.21	0.99644	0.99677
1836.35	0.99646	0.99677
1864.92	0.99648	0.99677
1893.94	0.99649	0.99677
1923.41	0.9965	0.99677
1953.34	0.99652	0.99677
1983.74	0.99653	0.99677
2014.6	0.99654	0.99677
2045.95	0.99655	0.99677
2077.79	0.99656	0.99677
2110.12	0.99657	0.99677
2142.95	0.99658	0.99677
2176.3	0.99659	0.99678
2210.16	0.9966	0.99678
2244.55	0.9966	0.99678
2279.48	0.99661	0.99678
2314.94	0.99662	0.99678
2350.97	0.99663	0.99678
2387.55	0.99663	0.99678
2424.7	0.99664	0.99678
2462.43	0.99665	0.99678
2500.74	0.99665	0.99678
2539.65	0.99666	0.99678
2579.17	0.99666	0.99678
2619.3	0.99667	0.99678
2660.06	0.99667	0.99678
2701.45	0.99668	0.99678
2743.49	0.99668	0.99678
2786.18	0.99668	0.99678
2829.53	0.99669	0.99678
2873.56	0.99669	0.99678
2918.27	0.99669	0.99678
2963.68	0.9967	0.99678
3009.8	0.9967	0.99678
3056.63	0.9967	0.99678
3104.19	0.99671	0.99678
3152.49	0.99671	0.99678
3201.55	0.99671	0.99678
3251.36	0.99671	0.99678
3301.95	0.99672	0.99678
3353.33	0.99672	0.99678
3405.51	0.99672	0.99678
3458.5	0.99672	0.99678
3512.32	0.99672	0.99678
3566.97	0.99673	0.99679
3622.47	0.99673	0.99679
3678.84	0.99673	0.99679
3736.08	0.99673	0.99679
3794.22	0.99673	0.99679
3853.26	0.99673	0.99679
3913.21	0.99673	0.99679
3974.1	0.99674	0.99679
4035.94	0.99674	0.99679
4098.74	0.99674	0.99679
4162.52	0.99674	0.99679
4227.29	0.99674	0.99679
4293.07	0.99674	0.99679
4359.87	0.99674	0.99679
4427.71	0.99674	0.99679
4496.6	0.99674	0.99679
4566.57	0.99674	0.99679
4637.63	0.99675	0.99679
4709.79	0.99675	0.99679
4783.08	0.99675	0.99679
4857.5	0.99675	0.99679
4933.09	0.99675	0.99679
5009.85	0.99675	0.99679
5087.8	0.99675	0.99679
5166.97	0.99675	0.99679
5247.37	0.99675	0.99679
5329.02	0.99675	0.99679
5411.94	0.99675	0.99679
5496.15	0.99675	0.99679
5581.67	0.99675	0.99679
5668.52	0.99675	0.99679
5756.72	0.99675	0.99679
5846.3	0.99675	0.99679
5937.27	0.99675	0.99679
6029.65	0.99675	0.99679
6123.48	0.99675	0.99679
6218.76	0.99675	0.99679
6315.53	0.99675	0.99679
6413.8	0.99676	0.99679
6513.6	0.99676	0.99679
6614.95	0.99676	0.99679
6717.88	0.99676	0.99679
6822.41	0.99676	0.99679
6928.57	0.99676	0.99679
7036.38	0.99676	0.99679
7145.87	0.99676	0.99679
7257.06	0.99676	0.99679
7369.98	0.99676	0.99679
7484.66	0.99676	0.99679
7601.12	0.99676	0.99679
7719.39	0.99676	0.99679
7839.51	0.99676	0.99679
7961.49	0.99676	0.99679
8085.38	0.99676	0.99679
8211.19	0.99676	0.99679
8338.95	0.99676	0.99679
8468.71	0.99676	0.99679
8600.49	0.99676	0.99679
8734.31	0.99676	0.99679
8870.22	0.99676	0.99679
9008.24	0.99676	0.99679
9148.41	0.99676	0.99679
9290.76	0.99676	0.99679
9435.33	0.99676	0.99679
9582.14	0.99676	0.99679
9731.24	0.99676	0.99679
9882.66	0.99676	0.99679
10036.4	0.99676	0.99679
10192.6	0.99676	0.99679
10351.2	0.99676	0.99679
10512.3	0.99676	0.99679
10675.8	0.99676	0.99679
10842	0.99676	0.99679
11010.7	0.99676	0.99679
11182	0.99676	0.99679
11356	0.99676	0.99679
11532.7	0.99676	0.99679
11712.1	0.99676	0.99679
11894.4	0.99676	0.99679
12079.5	0.99676	0.99679
12267.4	0.99676	0.99679
12458.3	0.99676	0.99679
12652.2	0.99676	0.99679
12849	0.99676	0.99679
13049	0.99676	0.99679
13252	0.99676	0.99679
13458.2	0.99676	0.99679
13667.6	0.99676	0.99679
13880.3	0.99676	0.99679
14096.3	0.99676	0.99679
14315.6	0.99676	0.99679
14538.4	0.99676	0.99679
14764.6	0.99676	0.99679
14994.3	0.99676	0.99679
15227.7	0.99676	0.99679
15464.6	0.99676	0.99679
15705.2	0.99676	0.99679
15949.6	0.99676	0.99679
16197.8	0.99676	0.99679
16449.8	0.99676	0.99679
16705.8	0.99676	0.99679
16965.7	0.99676	0.99679
17229.7	0.99676	0.99679
17497.8	0.99676	0.99679
17770.1	0.99676	0.99679
18046.6	0.99676	0.99679
18327.4	0.99676	0.99679
18612.6	0.99676	0.99679
18902.2	0.99676	0.99679
19196.3	0.99676	0.99679
19495	0.99676	0.99679
19798.4	0.99676	0.99679
20106.4	0.99676	0.99679
20419.3	0.99676	0.99679
20737	0.99676	0.99679
21059.7	0.99676	0.99679
21387.4	0.99676	0.99679
21720.2	0.99676	0.99679
22058.2	0.99676	0.99679
22401.4	0.99676	0.99679
22750	0.99676	0.99679
23103.9	0.99676	0.99679
23463.5	0.99676	0.99679
23828.5	0.99676	0.99679
24199.3	0.99676	0.99679
24575.9	0.99676	0.99679
24958.3	0.99676	0.99679
25346.6	0.99676	0.99679
25741	0.99676	0.99679
26141.6	0.99676	0.99679
26548.3	0.99676	0.99679
26961.4	0.99676	0.99679
27381	0.99676	0.99679
27807	0.99676	0.99679
28239.7	0.99676	0.99679
28679.1	0.99676	0.99679
29125.4	0.99676	0.99679
29578.6	0.99676	0.99679
30038.8	0.99676	0.99679
30506.2	0.99676	0.99679
30980.9	0.99676	0.99679
31463	0.99676	0.99679
31952.5	0.99676	0.99679
32449.7	0.99676	0.99679
32954.7	0.99676	0.99679
33467.4	0.99676	0.99679
33988.2	0.99676	0.99679
34517.1	0.99676	0.99679
35054.2	0.99676	0.99679
35599.6	0.99676	0.99679
36153.5	0.99676	0.99679
36716.1	0.99676	0.99679
37287.4	0.99676	0.99679
37867.6	0.99676	0.99679
38456.8	0.99676	0.99679
39055.2	0.99676	0.99679
39662.9	0.99676	0.99679
40280.1	0.99676	0.99679
40906.9	0.99676	0.99679
41543.4	0.99676	0.99679
42189.8	0.99676	0.99679
42846.3	0.99676	0.99679
43513	0.99676	0.99679
44190.1	0.99676	0.99679
44877.7	0.99676	0.99679
45576	0.99676	0.99679
46285.1	0.99676	0.99679
47005.4	0.99676	0.99679
47736.8	0.99676	0.99679
48479.6	0.99676	0.99679
49233.9	0.99676	0.99679
50000	0.99676	0.99679

## Sheet: Fig1e
	normalized intensity(ave, N=3)	normalized intensity (ave, N=3)
[Ca2+] 230906_calibration (nM)	parental_RCaMP1.01	cp-RCaMP_linker6_+3mut (RCaMP-nano)
0.1	0	0
2.5		0.068302
4.4		0.124476
8		0.185026
11		0.251778
16	0.0100407	0.308681
19		0.37671
22		0.429509
27		0.485136
30		0.546872
36	0.0363498	0.591282
61.5	0.0914146	0.781506
94.5	0.179969	0.854094
145	0.31018	0.924312
210	0.472547	0.939814
320	0.668594	0.948933
510	0.81984	0.965347
920	0.942806	0.975378
50000	1	1
	parental_RCaMP1.01	cp-RCaMP_linker6_+3mut (RCaMP-nano)
0.1	7.80713e-07	0.000626873
0.10132	7.99659e-07	0.000637841
0.10266	8.19065e-07	0.000649001
0.10402	8.38942e-07	0.000660356
0.10539	8.59301e-07	0.00067191
0.10679	8.80154e-07	0.000683666
0.1082	9.01514e-07	0.000695627
0.10963	9.23391e-07	0.000707797
0.11108	9.458e-07	0.00072018
0.11255	9.68752e-07	0.00073278
0.11404	9.92261e-07	0.0007456
0.11555	1.01634e-06	0.000758644
0.11707	1.04101e-06	0.000771916
0.11862	1.06627e-06	0.00078542
0.12019	1.09214e-06	0.00079916
0.12178	1.11865e-06	0.000813141
0.12339	1.14579e-06	0.000827365
0.12502	1.1736e-06	0.000841839
0.12667	1.20208e-06	0.000856565
0.12835	1.23125e-06	0.000871548
0.13004	1.26113e-06	0.000886794
0.13176	1.29174e-06	0.000902306
0.13351	1.32308e-06	0.000918089
0.13527	1.35519e-06	0.000934148
0.13706	1.38808e-06	0.000950487
0.13887	1.42177e-06	0.000967112
0.14071	1.45627e-06	0.000984028
0.14257	1.49161e-06	0.001
0.14445	1.52781e-06	0.00102
0.14636	1.56488e-06	0.00104
0.1483	1.60286e-06	0.00105
0.15026	1.64176e-06	0.00107
0.15225	1.6816e-06	0.00109
0.15426	1.72241e-06	0.00111
0.1563	1.7642e-06	0.00113
0.15837	1.80702e-06	0.00115
0.16046	1.85087e-06	0.00117
0.16258	1.89579e-06	0.00119
0.16473	1.94179e-06	0.00121
0.16691	1.98891e-06	0.00123
0.16912	2.03718e-06	0.00125
0.17135	2.08662e-06	0.00128
0.17362	2.13726e-06	0.0013
0.17591	2.18912e-06	0.00132
0.17824	2.24225e-06	0.00134
0.1806	2.29666e-06	0.00137
0.18298	2.35239e-06	0.00139
0.1854	2.40948e-06	0.00142
0.18786	2.46795e-06	0.00144
0.19034	2.52785e-06	0.00147
0.19286	2.58919e-06	0.00149
0.19541	2.65202e-06	0.00152
0.19799	2.71638e-06	0.00154
0.20061	2.7823e-06	0.00157
0.20326	2.84982e-06	0.0016
0.20595	2.91898e-06	0.00163
0.20867	2.98982e-06	0.00166
0.21143	3.06237e-06	0.00168
0.21423	3.13669e-06	0.00171
0.21706	3.21281e-06	0.00174
0.21993	3.29078e-06	0.00177
0.22284	3.37064e-06	0.0018
0.22578	3.45243e-06	0.00184
0.22877	3.53621e-06	0.00187
0.23179	3.62203e-06	0.0019
0.23486	3.70993e-06	0.00193
0.23796	3.79996e-06	0.00197
0.24111	3.89217e-06	0.002
0.2443	3.98663e-06	0.00204
0.24753	4.08337e-06	0.00207
0.2508	4.18247e-06	0.00211
0.25412	4.28397e-06	0.00215
0.25748	4.38793e-06	0.00218
0.26088	4.49441e-06	0.00222
0.26433	4.60348e-06	0.00226
0.26782	4.7152e-06	0.0023
0.27137	4.82962e-06	0.00234
0.27495	4.94682e-06	0.00238
0.27859	5.06687e-06	0.00242
0.28227	5.18983e-06	0.00247
0.28601	5.31578e-06	0.00251
0.28979	5.44478e-06	0.00255
0.29362	5.57691e-06	0.0026
0.2975	5.71225e-06	0.00264
0.30143	5.85087e-06	0.00269
0.30542	5.99286e-06	0.00274
0.30946	6.13829e-06	0.00278
0.31355	6.28725e-06	0.00283
0.3177	6.43982e-06	0.00288
0.3219	6.5961e-06	0.00293
0.32615	6.75617e-06	0.00298
0.33046	6.92013e-06	0.00303
0.33483	7.08806e-06	0.00309
0.33926	7.26007e-06	0.00314
0.34375	7.43626e-06	0.0032
0.34829	7.61672e-06	0.00325
0.3529	7.80155e-06	0.00331
0.35756	7.99088e-06	0.00337
0.36229	8.1848e-06	0.00343
0.36708	8.38342e-06	0.00348
0.37194	8.58687e-06	0.00355
0.37685	8.79525e-06	0.00361
0.38184	9.00868e-06	0.00367
0.38688	9.2273e-06	0.00373
0.392	9.45123e-06	0.0038
0.39718	9.68058e-06	0.00387
0.40243	9.91551e-06	0.00393
0.40776	1.01561e-05	0.004
0.41315	1.04026e-05	0.00407
0.41861	1.0655e-05	0.00414
0.42414	1.09136e-05	0.00421
0.42975	1.11785e-05	0.00429
0.43544	1.14497e-05	0.00436
0.44119	1.17276e-05	0.00444
0.44703	1.20122e-05	0.00452
0.45294	1.23037e-05	0.0046
0.45893	1.26023e-05	0.00468
0.46499	1.29081e-05	0.00476
0.47114	1.32213e-05	0.00484
0.47737	1.35422e-05	0.00492
0.48368	1.38708e-05	0.00501
0.49008	1.42074e-05	0.0051
0.49656	1.45522e-05	0.00519
0.50312	1.49053e-05	0.00528
0.50978	1.5267e-05	0.00537
0.51652	1.56375e-05	0.00546
0.52335	1.6017e-05	0.00556
0.53027	1.64057e-05	0.00565
0.53728	1.68038e-05	0.00575
0.54438	1.72116e-05	0.00585
0.55158	1.76293e-05	0.00595
0.55887	1.80571e-05	0.00606
0.56626	1.84953e-05	0.00616
0.57375	1.89441e-05	0.00627
0.58133	1.94038e-05	0.00638
0.58902	1.98747e-05	0.00649
0.59681	2.0357e-05	0.0066
0.6047	2.0851e-05	0.00672
0.6127	2.1357e-05	0.00683
0.6208	2.18753e-05	0.00695
0.62901	2.24062e-05	0.00707
0.63732	2.29499e-05	0.0072
0.64575	2.35068e-05	0.00732
0.65429	2.40773e-05	0.00745
0.66294	2.46615e-05	0.00758
0.6717	2.526e-05	0.00771
0.68059	2.5873e-05	0.00784
0.68958	2.65008e-05	0.00798
0.6987	2.71439e-05	0.00812
0.70794	2.78026e-05	0.00826
0.7173	2.84773e-05	0.0084
0.72678	2.91684e-05	0.00855
0.73639	2.98762e-05	0.0087
0.74613	3.06012e-05	0.00885
0.756	3.13438e-05	0.009
0.76599	3.21044e-05	0.00916
0.77612	3.28835e-05	0.00932
0.78638	3.36815e-05	0.00948
0.79678	3.44988e-05	0.00964
0.80732	3.5336e-05	0.00981
0.81799	3.61935e-05	0.00998
0.82881	3.70718e-05	0.01015
0.83976	3.79714e-05	0.01033
0.85087	3.88929e-05	0.01051
0.86212	3.98367e-05	0.01069
0.87352	4.08034e-05	0.01088
0.88507	4.17935e-05	0.01106
0.89677	4.28077e-05	0.01125
0.90863	4.38465e-05	0.01145
0.92064	4.49105e-05	0.01165
0.93281	4.60003e-05	0.01185
0.94515	4.71166e-05	0.01205
0.95764	4.826e-05	0.01226
0.97031	4.94311e-05	0.01247
0.98314	5.06306e-05	0.01269
0.99613	5.18592e-05	0.01291
1.00931	5.31176e-05	0.01313
1.02265	5.44066e-05	0.01336
1.03617	5.57269e-05	0.01359
1.04987	5.70791e-05	0.01382
1.06375	5.84642e-05	0.01406
1.07782	5.98829e-05	0.01431
1.09207	6.13361e-05	0.01455
1.10651	6.28245e-05	0.0148
1.12114	6.4349e-05	0.01506
1.13596	6.59105e-05	0.01532
1.15098	6.75099e-05	0.01558
1.1662	6.91481e-05	0.01585
1.18162	7.0826e-05	0.01612
1.19725	7.25447e-05	0.0164
1.21308	7.4305e-05	0.01668
1.22912	7.61081e-05	0.01697
1.24537	7.79549e-05	0.01726
1.26183	7.98465e-05	0.01756
1.27852	8.17841e-05	0.01786
1.29542	8.37686e-05	0.01817
1.31255	8.58013e-05	0.01848
1.32991	8.78833e-05	0.0188
1.34749	9.00159e-05	0.01912
1.36531	9.22001e-05	0.01945
1.38336	9.44374e-05	0.01978
1.40165	9.6729e-05	0.02012
1.42018	9.90761e-05	0.02047
1.43896	0.00010148	0.02082
1.45799	0.000103943	0.02118
1.47726	0.000106465	0.02154
1.4968	0.000109048	0.02191
1.51659	0.000111694	0.02228
1.53664	0.000114405	0.02266
1.55696	0.000117181	0.02305
1.57754	0.000120024	0.02345
1.5984	0.000122936	0.02385
1.61954	0.000125919	0.02425
1.64095	0.000128975	0.02467
1.66265	0.000132104	0.02509
1.68463	0.00013531	0.02552
1.70691	0.000138593	0.02595
1.72948	0.000141956	0.02639
1.75234	0.0001454	0.02684
1.77551	0.000148928	0.0273
1.79899	0.000152542	0.02777
1.82278	0.000156243	0.02824
1.84688	0.000160034	0.02872
1.8713	0.000163917	0.02921
1.89604	0.000167894	0.0297
1.92111	0.000171968	0.03021
1.94651	0.00017614	0.03072
1.97225	0.000180414	0.03124
1.99832	0.000184792	0.03177
2.02475	0.000189275	0.03231
2.05152	0.000193868	0.03286
2.07864	0.000198571	0.03341
2.10613	0.000203389	0.03398
2.13397	0.000208324	0.03455
2.16219	0.000213378	0.03513
2.19078	0.000218555	0.03573
2.21975	0.000223858	0.03633
2.2491	0.000229289	0.03694
2.27883	0.000234852	0.03757
2.30896	0.00024055	0.0382
2.33949	0.000246387	0.03884
2.37043	0.000252364	0.03949
2.40177	0.000258487	0.04016
2.43353	0.000264758	0.04083
2.4657	0.000271182	0.04152
2.4983	0.000277761	0.04221
2.53134	0.000284499	0.04292
2.56481	0.000291402	0.04364
2.59872	0.000298471	0.04437
2.63308	0.000305712	0.04511
2.66789	0.000313129	0.04586
2.70317	0.000320725	0.04663
2.73891	0.000328506	0.04741
2.77513	0.000336475	0.0482
2.81182	0.000344638	0.049
2.849	0.000352999	0.04981
2.88667	0.000361562	0.05064
2.92484	0.000370333	0.05148
2.96351	0.000379317	0.05234
3.00269	0.000388518	0.05321
3.04239	0.000397943	0.05409
3.08262	0.000407596	0.05498
3.12338	0.000417483	0.05589
3.16468	0.00042761	0.05681
3.20652	0.000437983	0.05775
3.24892	0.000448607	0.0587
3.29188	0.000459489	0.05967
3.3354	0.000470634	0.06065
3.3795	0.00048205	0.06164
3.42419	0.000493743	0.06266
3.46946	0.000505719	0.06368
3.51534	0.000517985	0.06473
3.56182	0.000530548	0.06578
3.60891	0.000543417	0.06686
3.65663	0.000556597	0.06795
3.70498	0.000570096	0.06906
3.75396	0.000583923	0.07018
3.8036	0.000598085	0.07132
3.85389	0.000612591	0.07248
3.90485	0.000627448	0.07366
3.95648	0.000642664	0.07485
4.00879	0.00065825	0.07606
4.0618	0.000674214	0.07729
4.1155	0.000690564	0.07853
4.16992	0.000707311	0.0798
4.22505	0.000724463	0.08108
4.28092	0.000742031	0.08238
4.33752	0.000760025	0.08371
4.39487	0.000778455	0.08505
4.45298	0.000797331	0.08641
4.51186	0.000816665	0.08779
4.57152	0.000836467	0.08919
4.63196	0.000856748	0.09061
4.69321	0.000877521	0.09205
4.75526	0.000898798	0.09351
4.81814	0.00092059	0.09499
4.88184	0.000942909	0.09649
4.94639	0.000965769	0.09801
5.01179	0.000989183	0.09956
5.07806	0.00101	0.10112
5.1452	0.00104	0.10271
5.21323	0.00106	0.10432
5.28216	0.00109	0.10596
5.352	0.00112	0.10761
5.42277	0.00114	0.10929
5.49447	0.00117	0.11099
5.56712	0.0012	0.11271
5.64073	0.00123	0.11446
5.71531	0.00126	0.11623
5.79088	0.00129	0.11802
5.86745	0.00132	0.11984
5.94503	0.00135	0.12168
6.02363	0.00138	0.12355
6.10328	0.00142	0.12544
6.18398	0.00145	0.12736
6.26574	0.00149	0.1293
6.34859	0.00152	0.13126
6.43253	0.00156	0.13326
6.51758	0.0016	0.13527
6.60376	0.00164	0.13732
6.69107	0.00168	0.13938
6.77955	0.00172	0.14148
6.86919	0.00176	0.1436
6.96001	0.0018	0.14575
7.05204	0.00184	0.14792
7.14528	0.00189	0.15012
7.23976	0.00193	0.15235
7.33548	0.00198	0.1546
7.43247	0.00203	0.15688
7.53075	0.00208	0.15919
7.63032	0.00213	0.16153
7.73121	0.00218	0.16389
7.83343	0.00223	0.16628
7.93701	0.00229	0.1687
8.04195	0.00234	0.17115
8.14828	0.0024	0.17362
8.25602	0.00246	0.17612
8.36518	0.00252	0.17866
8.47579	0.00258	0.18122
8.58786	0.00264	0.1838
8.70141	0.0027	0.18642
8.81646	0.00277	0.18907
8.93303	0.00284	0.19174
9.05114	0.0029	0.19444
9.17082	0.00297	0.19717
9.29208	0.00305	0.19993
9.41494	0.00312	0.20272
9.53942	0.0032	0.20554
9.66555	0.00327	0.20839
9.79335	0.00335	0.21127
9.92284	0.00343	0.21417
10.054	0.00352	0.2171
10.187	0.0036	0.22007
10.3217	0.00369	0.22306
10.4581	0.00378	0.22608
10.5964	0.00387	0.22913
10.7365	0.00396	0.23221
10.8785	0.00406	0.23531
11.0223	0.00416	0.23845
11.1681	0.00426	0.24161
11.3157	0.00436	0.2448
11.4654	0.00446	0.24802
11.6169	0.00457	0.25127
11.7706	0.00468	0.25455
11.9262	0.0048	0.25786
12.0839	0.00491	0.26119
12.2437	0.00503	0.26455
12.4055	0.00515	0.26794
12.5696	0.00528	0.27135
12.7358	0.0054	0.27479
12.9042	0.00553	0.27826
13.0748	0.00567	0.28176
13.2477	0.0058	0.28528
13.4228	0.00594	0.28883
13.6003	0.00609	0.29241
13.7801	0.00624	0.29601
13.9623	0.00639	0.29963
14.1469	0.00654	0.30328
14.334	0.0067	0.30696
14.5235	0.00686	0.31066
14.7156	0.00702	0.31439
14.9101	0.00719	0.31814
15.1073	0.00737	0.32191
15.307	0.00754	0.32571
15.5094	0.00773	0.32953
15.7145	0.00791	0.33337
15.9223	0.0081	0.33723
16.1328	0.0083	0.34112
16.3461	0.0085	0.34502
16.5622	0.0087	0.34895
16.7812	0.00891	0.3529
17.0031	0.00912	0.35687
17.2279	0.00934	0.36086
17.4557	0.00957	0.36487
17.6865	0.0098	0.36889
17.9203	0.01003	0.37294
18.1573	0.01027	0.377
18.3974	0.01052	0.38108
18.6406	0.01077	0.38517
18.8871	0.01103	0.38929
19.1368	0.0113	0.39342
19.3898	0.01157	0.39756
19.6462	0.01185	0.40172
19.906	0.01213	0.40589
20.1692	0.01242	0.41007
20.4359	0.01272	0.41427
20.7061	0.01302	0.41848
20.9799	0.01333	0.42271
21.2573	0.01365	0.42694
21.5383	0.01398	0.43119
21.8231	0.01431	0.43544
22.1117	0.01466	0.4397
22.404	0.01501	0.44398
22.7003	0.01537	0.44826
23.0004	0.01573	0.45255
23.3045	0.01611	0.45684
23.6126	0.01649	0.46114
23.9249	0.01689	0.46545
24.2412	0.01729	0.46976
24.5617	0.0177	0.47408
24.8865	0.01812	0.4784
25.2155	0.01856	0.48273
25.5489	0.019	0.48705
25.8867	0.01945	0.49138
26.229	0.01991	0.49571
26.5758	0.02039	0.50004
26.9272	0.02087	0.50437
27.2832	0.02137	0.5087
27.644	0.02187	0.51302
28.0095	0.02239	0.51735
28.3799	0.02292	0.52167
28.7551	0.02347	0.52599
29.1353	0.02402	0.5303
29.5205	0.02459	0.53461
29.9108	0.02517	0.53892
30.3063	0.02577	0.54322
30.707	0.02638	0.54751
31.1131	0.027	0.55179
31.5245	0.02764	0.55607
31.9413	0.02829	0.56034
32.3636	0.02895	0.5646
32.7915	0.02964	0.56885
33.2251	0.03033	0.57309
33.6644	0.03105	0.57731
34.1095	0.03178	0.58153
34.5605	0.03252	0.58574
35.0175	0.03329	0.58993
35.4805	0.03407	0.59411
35.9496	0.03487	0.59827
36.425	0.03568	0.60242
36.9066	0.03652	0.60656
37.3946	0.03737	0.61068
37.889	0.03824	0.61478
38.39	0.03913	0.61887
38.8976	0.04004	0.62294
39.4119	0.04098	0.62699
39.933	0.04193	0.63103
40.461	0.0429	0.63504
40.996	0.0439	0.63904
41.538	0.04492	0.64302
42.0872	0.04596	0.64698
42.6437	0.04702	0.65091
43.2076	0.04811	0.65483
43.7788	0.04922	0.65873
44.3577	0.05035	0.6626
44.9442	0.05151	0.66645
45.5385	0.0527	0.67028
46.1406	0.05391	0.67409
46.7507	0.05514	0.67788
47.3688	0.05641	0.68164
47.9951	0.0577	0.68537
48.6297	0.05901	0.68908
49.2727	0.06036	0.69277
49.9242	0.06173	0.69644
50.5843	0.06314	0.70007
51.2531	0.06457	0.70369
51.9308	0.06604	0.70727
52.6174	0.06753	0.71084
53.3132	0.06906	0.71437
54.0181	0.07062	0.71788
54.7323	0.07221	0.72136
55.456	0.07383	0.72482
56.1892	0.07549	0.72824
56.9322	0.07718	0.73164
57.685	0.0789	0.73502
58.4477	0.08066	0.73836
59.2205	0.08246	0.74168
60.0035	0.0843	0.74497
60.7969	0.08617	0.74823
61.6007	0.08807	0.75147
62.4152	0.09002	0.75467
63.2405	0.092	0.75785
64.0767	0.09403	0.761
64.9239	0.09609	0.76412
65.7823	0.0982	0.76721
66.6521	0.10034	0.77027
67.5334	0.10253	0.77331
68.4263	0.10476	0.77631
69.3311	0.10703	0.77929
70.2478	0.10934	0.78224
71.1766	0.1117	0.78516
72.1177	0.1141	0.78805
73.0713	0.11655	0.79091
74.0374	0.11904	0.79374
75.0164	0.12158	0.79654
76.0083	0.12417	0.79932
77.0132	0.1268	0.80206
78.0315	0.12948	0.80478
79.0633	0.13221	0.80746
80.1086	0.13499	0.81012
81.1679	0.13782	0.81275
82.2411	0.14069	0.81536
83.3285	0.14362	0.81793
84.4303	0.1466	0.82047
85.5466	0.14962	0.82299
86.6777	0.1527	0.82548
87.8238	0.15583	0.82794
88.985	0.15902	0.83037
90.1616	0.16225	0.83277
91.3537	0.16554	0.83515
92.5616	0.16889	0.8375
93.7855	0.17228	0.83982
95.0255	0.17573	0.84212
96.2819	0.17923	0.84438
97.555	0.18279	0.84662
98.8449	0.18641	0.84883
100.152	0.19007	0.85102
101.476	0.1938	0.85318
102.818	0.19758	0.85531
104.177	0.20141	0.85742
105.555	0.2053	0.8595
106.95	0.20924	0.86155
108.364	0.21324	0.86358
109.797	0.2173	0.86559
111.249	0.22141	0.86756
112.72	0.22558	0.86952
114.21	0.2298	0.87144
115.721	0.23408	0.87335
117.251	0.23841	0.87523
118.801	0.2428	0.87708
120.372	0.24724	0.87891
121.963	0.25174	0.88071
123.576	0.25629	0.8825
125.21	0.2609	0.88425
126.865	0.26555	0.88599
128.543	0.27027	0.8877
130.242	0.27503	0.88939
131.964	0.27984	0.89105
133.709	0.28471	0.8927
135.477	0.28963	0.89432
137.269	0.2946	0.89592
139.084	0.29962	0.89749
140.923	0.30468	0.89905
142.786	0.3098	0.90058
144.674	0.31496	0.90209
146.587	0.32017	0.90359
148.525	0.32542	0.90506
150.489	0.33072	0.90651
152.478	0.33606	0.90793
154.495	0.34145	0.90934
156.537	0.34687	0.91073
158.607	0.35234	0.9121
160.704	0.35784	0.91345
162.829	0.36339	0.91478
164.982	0.36897	0.91609
167.163	0.37459	0.91739
169.374	0.38024	0.91866
171.613	0.38592	0.91991
173.882	0.39164	0.92115
176.181	0.39738	0.92237
178.511	0.40316	0.92357
180.871	0.40896	0.92476
183.263	0.41479	0.92592
185.686	0.42064	0.92707
188.141	0.42652	0.9282
190.629	0.43241	0.92932
193.149	0.43833	0.93042
195.703	0.44427	0.9315
198.291	0.45022	0.93256
200.912	0.45618	0.93361
203.569	0.46216	0.93465
206.26	0.46815	0.93567
208.988	0.47415	0.93667
211.751	0.48016	0.93766
214.551	0.48618	0.93863
217.388	0.4922	0.93959
220.262	0.49822	0.94053
223.174	0.50425	0.94146
226.125	0.51027	0.94238
229.115	0.51629	0.94328
232.144	0.52231	0.94417
235.214	0.52832	0.94504
238.324	0.53432	0.9459
241.475	0.54032	0.94675
244.668	0.5463	0.94758
247.903	0.55228	0.9484
251.181	0.55823	0.94921
254.502	0.56418	0.95001
257.867	0.5701	0.95079
261.276	0.57601	0.95156
264.731	0.58189	0.95232
268.231	0.58775	0.95307
271.778	0.59359	0.95381
275.371	0.5994	0.95453
279.012	0.60519	0.95524
282.702	0.61095	0.95594
286.439	0.61668	0.95663
290.227	0.62238	0.95731
294.064	0.62804	0.95798
297.952	0.63367	0.95864
301.892	0.63927	0.95929
305.884	0.64483	0.95992
309.928	0.65035	0.96055
314.026	0.65583	0.96117
318.178	0.66127	0.96178
322.385	0.66668	0.96237
326.648	0.67204	0.96296
330.967	0.67735	0.96354
335.343	0.68263	0.96411
339.777	0.68785	0.96467
344.269	0.69303	0.96522
348.821	0.69817	0.96576
353.433	0.70326	0.9663
358.107	0.70829	0.96682
362.842	0.71328	0.96734
367.639	0.71822	0.96785
372.5	0.72311	0.96835
377.425	0.72795	0.96884
382.416	0.73273	0.96932
387.472	0.73747	0.9698
392.595	0.74215	0.97027
397.786	0.74677	0.97073
403.046	0.75135	0.97118
408.375	0.75587	0.97163
413.775	0.76033	0.97207
419.246	0.76474	0.9725
424.789	0.7691	0.97292
430.405	0.7734	0.97334
436.096	0.77764	0.97375
441.862	0.78183	0.97415
447.705	0.78597	0.97455
453.624	0.79005	0.97494
459.622	0.79407	0.97532
465.7	0.79804	0.9757
471.857	0.80195	0.97607
478.096	0.80581	0.97644
484.418	0.80961	0.9768
490.823	0.81336	0.97715
497.312	0.81705	0.9775
503.888	0.82068	0.97784
510.55	0.82426	0.97818
517.301	0.82779	0.97851
524.141	0.83126	0.97884
531.071	0.83468	0.97916
538.093	0.83805	0.97947
545.208	0.84136	0.97978
552.416	0.84462	0.98008
559.721	0.84782	0.98038
567.121	0.85097	0.98068
574.62	0.85407	0.98097
582.218	0.85712	0.98125
589.916	0.86012	0.98153
597.716	0.86307	0.98181
605.619	0.86597	0.98208
613.626	0.86881	0.98234
621.74	0.87161	0.98261
629.961	0.87436	0.98286
638.29	0.87706	0.98312
646.73	0.87971	0.98336
655.281	0.88232	0.98361
663.945	0.88488	0.98385
672.724	0.88739	0.98409
681.619	0.88986	0.98432
690.631	0.89228	0.98455
699.763	0.89466	0.98477
709.015	0.89699	0.98499
718.39	0.89928	0.98521
727.888	0.90152	0.98542
737.513	0.90373	0.98563
747.264	0.90589	0.98584
757.145	0.90801	0.98604
767.156	0.91009	0.98624
777.299	0.91213	0.98644
787.577	0.91413	0.98663
797.99	0.91609	0.98682
808.541	0.91802	0.98701
819.232	0.9199	0.98719
830.064	0.92175	0.98737
841.039	0.92356	0.98755
852.159	0.92534	0.98773
863.427	0.92708	0.9879
874.843	0.92879	0.98807
886.41	0.93046	0.98823
898.131	0.9321	0.98839
910.006	0.9337	0.98855
922.038	0.93527	0.98871
934.23	0.93681	0.98887
946.582	0.93832	0.98902
959.098	0.93979	0.98917
971.779	0.94124	0.98931
984.628	0.94266	0.98946
997.647	0.94404	0.9896
1010.84	0.9454	0.98974
1024.2	0.94673	0.98988
1037.75	0.94803	0.99001
1051.47	0.94931	0.99015
1065.37	0.95056	0.99028
1079.46	0.95178	0.99041
1093.73	0.95297	0.99053
1108.19	0.95414	0.99066
1122.84	0.95529	0.99078
1137.69	0.95641	0.9909
1152.73	0.9575	0.99101
1167.97	0.95858	0.99113
1183.42	0.95963	0.99124
1199.06	0.96065	0.99136
1214.92	0.96166	0.99147
1230.98	0.96264	0.99157
1247.26	0.9636	0.99168
1263.75	0.96454	0.99178
1280.46	0.96546	0.99189
1297.39	0.96636	0.99199
1314.54	0.96724	0.99209
1331.93	0.9681	0.99218
1349.54	0.96895	0.99228
1367.38	0.96977	0.99238
1385.46	0.97058	0.99247
1403.78	0.97136	0.99256
1422.34	0.97213	0.99265
1441.15	0.97289	0.99274
1460.2	0.97362	0.99282
1479.51	0.97434	0.99291
1499.07	0.97505	0.99299
1518.89	0.97574	0.99307
1538.97	0.97641	0.99315
1559.32	0.97707	0.99323
1579.94	0.97771	0.99331
1600.83	0.97834	0.99339
1622	0.97895	0.99346
1643.44	0.97955	0.99354
1665.17	0.98014	0.99361
1687.19	0.98072	0.99368
1709.5	0.98128	0.99375
1732.1	0.98183	0.99382
1755	0.98236	0.99389
1778.21	0.98289	0.99396
1801.72	0.9834	0.99402
1825.54	0.9839	0.99409
1849.68	0.98439	0.99415
1874.14	0.98486	0.99421
1898.92	0.98533	0.99427
1924.02	0.98579	0.99433
1949.46	0.98623	0.99439
1975.24	0.98667	0.99445
2001.36	0.9871	0.99451
2027.82	0.98751	0.99456
2054.63	0.98792	0.99462
2081.8	0.98832	0.99467
2109.32	0.9887	0.99473
2137.21	0.98908	0.99478
2165.47	0.98945	0.99483
2194.11	0.98982	0.99488
2223.12	0.99017	0.99493
2252.51	0.99052	0.99498
2282.29	0.99085	0.99503
2312.47	0.99118	0.99508
2343.05	0.99151	0.99512
2374.03	0.99182	0.99517
2405.42	0.99213	0.99521
2437.22	0.99243	0.99526
2469.45	0.99272	0.9953
2502.1	0.99301	0.99534
2535.18	0.99329	0.99539
2568.7	0.99356	0.99543
2602.66	0.99383	0.99547
2637.08	0.99409	0.99551
2671.95	0.99435	0.99555
2707.27	0.9946	0.99558
2743.07	0.99484	0.99562
2779.34	0.99508	0.99566
2816.09	0.99531	0.9957
2853.32	0.99554	0.99573
2891.05	0.99576	0.99577
2929.28	0.99597	0.9958
2968.01	0.99619	0.99584
3007.25	0.99639	0.99587
3047.01	0.99659	0.9959
3087.3	0.99679	0.99594
3128.12	0.99698	0.99597
3169.48	0.99717	0.996
3211.39	0.99735	0.99603
3253.85	0.99753	0.99606
3296.87	0.99771	0.99609
3340.47	0.99788	0.99612
3384.63	0.99805	0.99615
3429.39	0.99821	0.99617
3474.73	0.99837	0.9962
3520.67	0.99852	0.99623
3567.22	0.99868	0.99626
3614.39	0.99882	0.99628
3662.18	0.99897	0.99631
3710.6	0.99911	0.99633
3759.66	0.99925	0.99636
3809.38	0.99938	0.99638
3859.74	0.99951	0.99641
3910.78	0.99964	0.99643
3962.49	0.99977	0.99645
4014.88	0.99989	0.99648
4067.96	1.00001	0.9965
4121.75	1.00013	0.99652
4176.25	1.00024	0.99654
4231.47	1.00035	0.99657
4287.42	1.00046	0.99659
4344.11	1.00057	0.99661
4401.55	1.00067	0.99663
4459.74	1.00077	0.99665
4518.71	1.00087	0.99667
4578.46	1.00097	0.99669
4638.99	1.00106	0.9967
4700.33	1.00116	0.99672
4762.48	1.00125	0.99674
4825.45	1.00133	0.99676
4889.25	1.00142	0.99678
4953.9	1.0015	0.99679
5019.4	1.00159	0.99681
5085.77	1.00167	0.99683
5153.01	1.00174	0.99684
5221.15	1.00182	0.99686
5290.18	1.0019	0.99688
5360.13	1.00197	0.99689
5431	1.00204	0.99691
5502.81	1.00211	0.99692
5575.57	1.00218	0.99694
5649.29	1.00224	0.99695
5723.99	1.00231	0.99697
5799.67	1.00237	0.99698
5876.36	1.00243	0.99699
5954.05	1.00249	0.99701
6032.78	1.00255	0.99702
6112.54	1.00261	0.99703
6193.37	1.00266	0.99705
6275.26	1.00272	0.99706
6358.23	1.00277	0.99707
6442.3	1.00282	0.99709
6527.48	1.00287	0.9971
6613.79	1.00292	0.99711
6701.23	1.00297	0.99712
6789.84	1.00302	0.99713
6879.61	1.00307	0.99714
6970.58	1.00311	0.99715
7062.74	1.00315	0.99717
7156.13	1.0032	0.99718
7250.75	1.00324	0.99719
7346.62	1.00328	0.9972
7443.76	1.00332	0.99721
7542.18	1.00336	0.99722
7641.9	1.0034	0.99723
7742.95	1.00343	0.99724
7845.32	1.00347	0.99725
7949.06	1.00351	0.99726
8054.16	1.00354	0.99726
8160.65	1.00358	0.99727
8268.55	1.00361	0.99728
8377.88	1.00364	0.99729
8488.66	1.00367	0.9973
8600.89	1.0037	0.99731
8714.62	1.00373	0.99732
8829.84	1.00376	0.99732
8946.59	1.00379	0.99733
9064.88	1.00382	0.99734
9184.74	1.00385	0.99735
9306.18	1.00387	0.99736
9429.23	1.0039	0.99736
9553.91	1.00392	0.99737
9680.23	1.00395	0.99738
9808.22	1.00397	0.99738
9937.91	1.004	0.99739
10069.3	1.00402	0.9974
10202.4	1.00404	0.9974
10337.3	1.00406	0.99741
10474	1.00409	0.99742
10612.5	1.00411	0.99742
10752.8	1.00413	0.99743
10895	1.00415	0.99744
11039.1	1.00417	0.99744
11185	1.00419	0.99745
11332.9	1.0042	0.99745
11482.8	1.00422	0.99746
11634.6	1.00424	0.99747
11788.4	1.00426	0.99747
11944.3	1.00427	0.99748
12102.2	1.00429	0.99748
12262.2	1.00431	0.99749
12424.4	1.00432	0.99749
12588.7	1.00434	0.9975
12755.1	1.00435	0.9975
12923.7	1.00437	0.99751
13094.6	1.00438	0.99751
13267.8	1.0044	0.99752
13443.2	1.00441	0.99752
13620.9	1.00442	0.99753
13801	1.00444	0.99753
13983.5	1.00445	0.99753
14168.4	1.00446	0.99754
14355.8	1.00447	0.99754
14545.6	1.00449	0.99755
14737.9	1.0045	0.99755
14932.8	1.00451	0.99756
15130.2	1.00452	0.99756
15330.3	1.00453	0.99756
15533	1.00454	0.99757
15738.3	1.00455	0.99757
15946.4	1.00456	0.99757
16157.3	1.00457	0.99758
16370.9	1.00458	0.99758
16587.4	1.00459	0.99759
16806.7	1.0046	0.99759
17028.9	1.00461	0.99759
17254.1	1.00462	0.9976
17482.2	1.00462	0.9976
17713.4	1.00463	0.9976
17947.6	1.00464	0.99761
18184.9	1.00465	0.99761
18425.3	1.00466	0.99761
18668.9	1.00466	0.99761
18915.8	1.00467	0.99762
19165.9	1.00468	0.99762
19419.3	1.00468	0.99762
19676.1	1.00469	0.99763
19936.2	1.0047	0.99763
20199.8	1.0047	0.99763
20466.9	1.00471	0.99763
20737.5	1.00472	0.99764
21011.7	1.00472	0.99764
21289.5	1.00473	0.99764
21571	1.00473	0.99764
21856.2	1.00474	0.99765
22145.2	1.00475	0.99765
22438	1.00475	0.99765
22734.7	1.00476	0.99765
23035.3	1.00476	0.99766
23339.9	1.00477	0.99766
23648.5	1.00477	0.99766
23961.2	1.00478	0.99766
24278	1.00478	0.99767
24599	1.00479	0.99767
24924.3	1.00479	0.99767
25253.8	1.00479	0.99767
25587.7	1.0048	0.99767
25926	1.0048	0.99768
26268.8	1.00481	0.99768
26616.2	1.00481	0.99768
26968.1	1.00481	0.99768
27324.7	1.00482	0.99768
27686	1.00482	0.99768
28052	1.00483	0.99769
28422.9	1.00483	0.99769
28798.8	1.00483	0.99769
29179.5	1.00484	0.99769
29565.3	1.00484	0.99769
29956.3	1.00484	0.99769
30352.4	1.00484	0.9977
30753.7	1.00485	0.9977
31160.3	1.00485	0.9977
31572.3	1.00485	0.9977
31989.8	1.00486	0.9977
32412.7	1.00486	0.9977
32841.3	1.00486	0.99771
33275.5	1.00486	0.99771
33715.5	1.00487	0.99771
34161.3	1.00487	0.99771
34613	1.00487	0.99771
35070.6	1.00487	0.99771
35534.4	1.00488	0.99771
36004.2	1.00488	0.99771
36480.3	1.00488	0.99772
36962.6	1.00488	0.99772
37451.3	1.00489	0.99772
37946.5	1.00489	0.99772
38448.2	1.00489	0.99772
38956.6	1.00489	0.99772
39471.7	1.00489	0.99772
39993.6	1.0049	0.99772
40522.4	1.0049	0.99772
41058.2	1.0049	0.99773
41601.1	1.0049	0.99773
42151.1	1.0049	0.99773
42708.5	1.0049	0.99773
43273.2	1.00491	0.99773
43845.3	1.00491	0.99773
44425.1	1.00491	0.99773
45012.4	1.00491	0.99773
45607.6	1.00491	0.99773
46210.6	1.00491	0.99773
46821.6	1.00491	0.99774
47440.7	1.00492	0.99774
48068	1.00492	0.99774
48703.6	1.00492	0.99774
49347.5	1.00492	0.99774
50000	1.00492	0.99774

## Sheet: Fig1f
indicator	Kd (nM)	koff(1/s)
CaMP2_F391W	121	0.925926
cp-CaMP2_linker6	111	0.8
cp-CaMP2_linker12	46	0.561798
cp-CaMP2_linker24	54	0.555556
CaMP2_F391W +3mut	43	0.294985
cp-CaMP2_linker6 +3mut	40	0.291545
cp-CaMP2_linker12 +3mut (CaMPARI-nano)	19	0.198807
jGCaMP8s	46	3.57143
B-GECO1	154	1.17647
cp-BGECO_linker3	102	1.33333
cp-BGECO_linker6	66	0.840336
cp-BGECO_linker12	70	0.862069
cp-BGECO_linker24	75.6	0.854701
BGECO1 +3mut	59.8	0.534759
cp-BGECO_linker6 +3mut (BGECO-nano)	17.3	0.552486
cp-BGECO_linker12 +3mut	19.6	0.534759
R-CaMP1.01	222	7.46269
cp-RCaMP_linker3	192	13.3333
cp-RCaMP_linker6	105	10.989
cp-RCaMP_linker12	116	8.84956
cp-RCaMP_linker24	192	10.3093
R-CaMP +3mut	37.8	9.25926
cp-RCaMP_linker6 +3mut (RCaMP-nano)	24.4	8.84956
cp-RCaMP_linker12 +3mut	25.6	7.40741

## Sheet: Fig2a_cAMP stim
frame	time(s)	CaMP2_F391W	CaMP2_F391W	CaMP2_nano	CaMP2_nano	CaMP2_F391W +3mut	CaMP2_F391W +3mut	jGCaMP8s	jGCaMP8s	B-GECO1	B-GECO1	cp-BGECO_linker6 +3mut (BGECO-nano)	cp-BGECO_linker6 +3mut (BGECO-nano)	R-CaMP1.01	R-CaMP1.01	cp-RCaMP_linker6 +3mut (RCaMP-nano)	cp-RCaMP_linker6 +3mut (RCaMP-nano)
		Mean	SD	Mean	SD	Mean	SD	Mean	SD	Mean	SD	Mean	SD	Mean	SD	Mean	SD
1	0	1.20198	0.0874591	1.07655	0.0887069	1.12005	0.0201427	0.141454	0.0169535	0.341635	0.0540206	0.435676	0.0567862	0.262435	0.0144228	1.51908	0.104607
2	5	1.23662	0.0469838	1.0396	0.0610799	1.10358	0.0270977	0.142139	0.0171203	0.33211	0.0480583	0.467695	0.0626918	0.265876	0.0135042	1.53506	0.0973575
3	10	1.17236	0.0781512	1.07033	0.0495778	1.09056	0.0173363	0.147705	0.0188699	0.307711	0.0285076	0.473177	0.0677679	0.260419	0.0128337	1.54843	0.103327
4	15	1.19433	0.0746358	1.04214	0.0340996	1.09288	0.0297103	0.148431	0.0244852	0.301126	0.03934	0.462089	0.0517288	0.261472	0.0123321	1.55817	0.131434
5	20	1.19053	0.0582031	1.06419	0.0634986	1.10901	0.0262631	0.148013	0.0210749	0.347478	0.0573098	0.469056	0.0496405	0.255436	0.0130168	1.60576	0.146147
6	25	1.19576	0.0811937	1.05471	0.107182	1.09968	0.0237129	0.144256	0.0170847	0.303812	0.0701105	0.496275	0.0826453	0.259255	0.0210532	1.56011	0.124799
7	30	1.21218	0.0473434	1.07667	0.0693206	1.13561	0.02329	0.139717	0.0172545	0.239627	0.0418187	0.589883	0.122693	0.254266	0.0110454	1.4954	0.106095
8	35	1.22642	0.0639415	0.993213	0.0872098	1.1472	0.0137939	0.146298	0.0189903	0.31006	0.0666151	0.686847	0.12645	0.264245	0.0183431	1.5914	0.220743
9	40	1.19481	0.0723873	0.559752	0.167125	0.878206	0.119091	0.366898	0.158393	0.454314	0.0797575	0.769685	0.0802309	0.563311	0.144857	2.78105	0.51992
10	45	0.995606	0.127983	0.29735	0.0362156	0.471266	0.0744231	0.860219	0.0495632	0.579478	0.0952986	0.866063	0.0707828	1.54523	0.16203	3.27858	0.290088
11	50	0.897289	0.0704589	0.277791	0.0332752	0.358591	0.0219933	0.666625	0.0722819	0.544879	0.0633168	0.851357	0.0396078	1.00595	0.258652	2.99653	0.279216
12	55	0.952957	0.0446264	0.27793	0.0285735	0.358937	0.0344669	0.437383	0.0463547	0.443957	0.0665	0.76608	0.0526963	0.521341	0.160897	2.56022	0.328808
13	60	1.06542	0.0435607	0.335548	0.0434775	0.456986	0.069382	0.286925	0.0380115	0.372493	0.0374145	0.763521	0.035726	0.319386	0.0573828	2.13815	0.389359
14	65	1.18023	0.0608811	0.350027	0.0511136	0.603224	0.0801493	0.210319	0.0306721	0.299987	0.0582622	0.715478	0.0494665	0.276544	0.0247579	1.82278	0.270418
15	70	1.21915	0.0605357	0.413337	0.0505907	0.737715	0.0650978	0.185183	0.0187538	0.28609	0.0696232	0.681789	0.0442147	0.256657	0.0171613	1.64266	0.290468
16	75	1.21342	0.0604686	0.448921	0.05919	0.86656	0.0441816	0.161759	0.0164748	0.299415	0.0520006	0.63652	0.0745743	0.233085	0.0081985	1.5299	0.238072
17	80	1.23417	0.0951737	0.490108	0.0646789	0.936776	0.0537782	0.154725	0.0108189	0.255543	0.0324917	0.622063	0.0378416	0.235514	0.0111966	1.44798	0.178056
18	85	1.20578	0.0691864	0.568557	0.0484368	1.00107	0.0300816	0.139089	0.00828373	0.241724	0.0643707	0.614872	0.0804586	0.231388	0.0120634	1.42933	0.12847
19	90	1.20244	0.0829903	0.581986	0.0573163	1.04299	0.0447381	0.134606	0.00984881	0.277982	0.033741	0.586421	0.0494949	0.229992	0.00978937	1.38991	0.130117
20	95	1.20592	0.0457095	0.626708	0.0854935	1.06913	0.0312586	0.142887	0.0062436	0.312308	0.0318939	0.568884	0.0680668	0.228081	0.0116443	1.34794	0.091054
21	100	1.19295	0.0740126	0.656989	0.0721723	1.08249	0.0290313	0.138363	0.00990607	0.298067	0.0277216	0.558437	0.0706336	0.224533	0.00901817	1.31044	0.102584
22	105	1.24142	0.0875415	0.713024	0.056479	1.09424	0.0295329	0.137396	0.00764863	0.272215	0.0373528	0.574588	0.045292	0.230467	0.00465994	1.34128	0.0869337
23	110	1.1863	0.0797337	0.7158	0.0683139	1.08554	0.0143429	0.137551	0.0108201	0.304528	0.0296037	0.549873	0.0629995	0.230886	0.0158638	1.32057	0.0865453
24	115	1.2373	0.060812	0.75022	0.0749837	1.12385	0.032703	0.141939	0.0134761	0.311319	0.052986	0.525961	0.0427844	0.2422	0.010611	1.33014	0.0999244
25	120	1.16585	0.0703151	0.771213	0.0750612	1.09535	0.0211507	0.147146	0.0167996	0.279252	0.03739	0.537585	0.0369186	0.238158	0.0195006	1.32757	0.0665516
26	125	1.23042	0.0505393	0.782381	0.0594564	1.10392	0.0221256	0.156732	0.0159884	0.28346	0.0180847	0.504279	0.0339655	0.238966	0.00629164	1.33006	0.100314
27	130	1.21272	0.0720805	0.78922	0.0535545	1.10696	0.0325275	0.162458	0.0114675	0.256596	0.0340703	0.535647	0.0631254	0.227563	0.00546225	1.3444	0.078476
28	135	1.24454	0.0566955	0.832059	0.0554636	1.09697	0.0290666	0.161461	0.0135038	0.286549	0.0405494	0.537581	0.0336671	0.242763	0.00496001	1.33033	0.062127
29	140	1.22801	0.0774238	0.841858	0.0466054	1.11632	0.03481	0.17143	0.0177944	0.263202	0.0302982	0.529304	0.0688838	0.247374	0.0194353	1.31474	0.0931609
30	145	1.21937	0.0707215	0.837089	0.055497	1.1084	0.0290091	0.164507	0.0183216	0.267852	0.0508951	0.561366	0.07144	0.251089	0.0179652	1.32537	0.0455406
31	150	1.24221	0.0895009	0.855467	0.0650295	1.10619	0.0192213	0.174882	0.0217922	0.280509	0.0496645	0.508553	0.0570045	0.264754	0.0345752	1.32132	0.0570282
32	155	1.19286	0.0519032	0.86777	0.0567119	1.11899	0.019027	0.163917	0.00791043	0.259441	0.0430359	0.550893	0.0510344	0.247349	0.0189996	1.31352	0.0483564
33	160	1.16674	0.0245246	0.876804	0.0700398	1.10138	0.0127745	0.161635	0.0089767	0.265554	0.0471139	0.552889	0.0667349	0.251025	0.0200367	1.31194	0.0559302
34	165	1.18023	0.0651404	0.913614	0.0916984	1.10101	0.0296401	0.163614	0.0100888	0.266954	0.0362608	0.51606	0.0559452	0.255388	0.0140943	1.3288	0.0664502
35	170	1.1943	0.0919049	0.92009	0.0473362	1.11288	0.029349	0.166603	0.0106028	0.232433	0.0309014	0.542224	0.0642085	0.245571	0.0214322	1.33232	0.091428
36	175	1.21907	0.050788	0.938688	0.0962779	1.11985	0.0374917	0.164436	0.0149709	0.23747	0.0269268	0.536514	0.0571754	0.245279	0.0178639	1.3304	0.0806512
37	180	1.16899	0.0707552	0.921791	0.0626869	1.09004	0.0200798	0.168477	0.0158461	0.262324	0.0544446	0.531709	0.0681392	0.23845	0.01671	1.31141	0.0830886
38	185	1.18725	0.0497603	0.977441	0.0907666	1.10594	0.0108639	0.159984	0.00666347	0.280929	0.0328098	0.548535	0.0492128	0.23854	0.0265254	1.34299	0.113023
39	190	1.16032	0.0675677	0.950578	0.0654907	1.11075	0.023537	0.155664	0.0107684	0.2598	0.0315255	0.528398	0.0527264	0.238643	0.0208699	1.35014	0.094931
40	195	1.21717	0.0720164	0.969	0.078965	1.09881	0.0297545	0.160934	0.00802644	0.26375	0.0222884	0.530385	0.0624926	0.234553	0.019091	1.37813	0.105316
41	200	1.18099	0.0509579	0.969461	0.0974598	1.10141	0.0346773	0.147686	0.0109012	0.263206	0.0465298	0.524526	0.0416323	0.239672	0.0181421	1.40688	0.116697
42	205	1.18808	0.0643553	0.97327	0.0697936	1.11462	0.023091	0.149457	0.0128888	0.255108	0.0169601	0.537907	0.074308	0.232546	0.0101329	1.34964	0.0881134
43	210	1.21679	0.105735	1.02848	0.0561616	1.11776	0.0201472	0.152993	0.0125182	0.252518	0.0168233	0.531082	0.064305	0.236075	0.0277139	1.35371	0.0806454
44	215	1.21987	0.0685346	1.01013	0.0671838	1.0972	0.0243149	0.151543	0.0106917	0.259467	0.0353936	0.508791	0.0590435	0.238339	0.0120279	1.36844	0.0941953
45	220	1.20984	0.0889158	1.01644	0.077773	1.10605	0.0139023	0.144952	0.0088063	0.252201	0.0340229	0.517758	0.0438791	0.223062	0.0139172	1.41758	0.104319
46	225	1.21061	0.1257	1.00667	0.0829037	1.10064	0.0503256	0.143491	0.00744577	0.234179	0.0333192	0.533041	0.0532794	0.231382	0.0175807	1.37392	0.0642496
47	230	1.21037	0.0231592	0.993064	0.0630671	1.09368	0.0158572	0.149483	0.0127421	0.273575	0.0197965	0.511616	0.0419319	0.236137	0.0154011	1.41372	0.0920598
48	235	1.18709	0.0494877	1.02318	0.0679203	1.09135	0.0167067	0.142527	0.0124912	0.294145	0.0299343	0.525132	0.0466893	0.233517	0.0104053	1.39925	0.114955
49	240	1.18568	0.117414	1.02982	0.0905105	1.08785	0.0287228	0.14589	0.00963331	0.300463	0.0372014	0.506785	0.0439503	0.233783	0.016619	1.42332	0.0736079
50	245	1.19574	0.0306456	1.02552	0.0625493	1.10244	0.0141769	0.143229	0.0093201	0.268006	0.0211619	0.508778	0.0588652	0.247277	0.0147378	1.41471	0.0502144
51	250	1.14447	0.0757786	1.06176	0.101196	1.088	0.021252	0.140596	0.00940949	0.283418	0.0526987	0.523917	0.0342715	0.233679	0.0141577	1.43586	0.0644894
52	255	1.20568	0.0498076	1.03407	0.0452838	1.10847	0.030176	0.138856	0.00905521	0.259447	0.0628139	0.505668	0.0559396	0.227506	0.0189403	1.4211	0.0607554
53	260	1.21747	0.0781782	1.03992	0.0632277	1.08062	0.0291902	0.139021	0.0103144	0.258438	0.0307705	0.500856	0.0461723	0.231817	0.0209563	1.40015	0.0588342
54	265	1.18229	0.079165	1.07569	0.0719738	1.08875	0.0158307	0.138068	0.00683318	0.295708	0.0495068	0.522147	0.0491143	0.226225	0.0106305	1.42754	0.0697121
55	270	1.19333	0.0891105	1.03828	0.0467002	1.08581	0.0264163	0.142752	0.00960326	0.269861	0.0495231	0.523979	0.0319641	0.240243	0.0100779	1.43198	0.041971
56	275	1.21452	0.0847576	1.07065	0.0798459	1.09236	0.0238763	0.140495	0.00460644	0.254845	0.0422255	0.527921	0.055667	0.228019	0.018337	1.43148	0.057687
57	280	1.15303	0.0477491	1.0595	0.073262	1.09169	0.027793	0.138157	0.00876127	0.273905	0.0483383	0.515719	0.038597	0.23232	0.00970479	1.39625	0.0649878
58	285	1.16127	0.0535996	1.08023	0.0778039	1.09612	0.0212669	0.13658	0.00754515	0.256883	0.0321004	0.500929	0.0525097	0.229376	0.00414286	1.40529	0.0703921
59	290	1.20599	0.0712997	1.01882	0.0477219	1.09104	0.0208106	0.13679	0.00823527	0.252444	0.0656136	0.534364	0.0448786	0.236013	0.0251192	1.41406	0.114318
60	295	1.22391	0.0418241	1.01296	0.0671073	1.08349	0.0260907	0.140506	0.00868721	0.253905	0.0236244	0.517665	0.0424075	0.239307	0.0267099	1.43463	0.0927706
61	300	1.19748	0.0582814	1.04665	0.0634496	1.07967	0.0144562	0.13384	0.013034	0.25606	0.0331608	0.549771	0.03081	0.242764	0.0248722	1.43851	0.0880994
62	305	1.20537	0.0448082	1.07496	0.069945	1.08137	0.0184112	0.133604	0.00799763	0.281138	0.0199678	0.517019	0.0590292	0.242176	0.0239294	1.45292	0.131923
63	310	1.16988	0.0774898	1.06897	0.059103	1.10882	0.0268053	0.136748	0.00794732	0.299865	0.0194896	0.526312	0.0198333	0.236113	0.0167809	1.47046	0.122203
64	315	1.17417	0.105621	1.05622	0.0611109	1.09172	0.0262422	0.137496	0.00789822	0.262634	0.0375658	0.503635	0.0434918	0.242853	0.00952177	1.45458	0.119009
65	320	1.15391	0.0747973	1.05161	0.0646692	1.08816	0.0140499	0.137884	0.015113	0.257214	0.0303691	0.518651	0.0336876	0.245471	0.0240472	1.46415	0.146601
66	325	1.16339	0.0865778	1.03817	0.0687042	1.0865	0.0271704	0.131073	0.00669897	0.268958	0.0199579	0.530827	0.0400956	0.243237	0.0293298	1.45901	0.133368
67	330	1.17944	0.0663895	1.0834	0.0399257	1.09138	0.0267323	0.136981	0.00999383	0.257204	0.0562308	0.528787	0.0271524	0.240181	0.011998	1.4547	0.113527
68	335	1.18445	0.0853859	1.08996	0.0859722	1.09586	0.0207594	0.134412	0.0131059	0.282679	0.0325607	0.524793	0.0758787	0.239444	0.0176258	1.44217	0.153565
69	340	1.19499	0.0428121	1.11039	0.0918138	1.08407	0.0252912	0.142835	0.00968399	0.247084	0.0409515	0.508329	0.0461556	0.235195	0.0228791	1.47341	0.098804
70	345	1.20637	0.0738788	1.07152	0.0638221	1.07503	0.0176939	0.136622	0.0127442	0.264564	0.015807	0.546539	0.0598159	0.242205	0.0108188	1.46354	0.0966341
71	350	1.18951	0.0947289	1.05091	0.0688971	1.06569	0.0266101	0.140788	0.010966	0.252608	0.0465743	0.54882	0.0477146	0.244595	0.0130742	1.42382	0.0618307
72	355	1.20509	0.0417065	1.08529	0.0385667	1.08147	0.019463	0.136764	0.00684234	0.242661	0.0355271	0.531214	0.0789396	0.241987	0.0102505	1.42351	0.119638
73	360	1.18356	0.0712635	1.04002	0.0614695	1.08799	0.0131931	0.138172	0.0103353	0.273969	0.0131201	0.534472	0.0420005	0.233382	0.0116152	1.42873	0.0818181

## Sheet: Fig2a_spontaneous 
frame	time(s)	CaMP2_F391W	CaMP2_F391W	CaMP2_F391W	CaMP2_nano	CaMP2_nano	CaMP2_nano	B-GECO1	B-GECO1	B-GECO1	cp-BGECO_linker6 +3mut (BGECO-nano)	cp-BGECO_linker6 +3mut (BGECO-nano)	cp-BGECO_linker6 +3mut (BGECO-nano)	R-CaMP1.01	R-CaMP1.01	R-CaMP1.01	cp-RCaMP_linker6 +3mut (RCaMP-nano)	cp-RCaMP_linker6 +3mut (RCaMP-nano)	cp-RCaMP_linker6 +3mut (RCaMP-nano)
		ROI2	ROI3	ROI4	ROI2	ROI3	ROI4	ROI#4	ROI#5	ROI#7	ROI#1	ROI#2	ROI#3	ROI2	ROI3	ROI4	ROI2	ROI3	ROI4
fr	time (s)	BG_ratio	BG_ratio	BG_ratio	BG_ratio	BG_ratio	BG_ratio	BG_ratio	BG_ratio	BG_ratio	BG_ratio	BG_ratio	BG_ratio	BG_ratio	BG_ratio	BG_ratio	BG_ratio	BG_ratio	BG_ratio
1	0	1.06626	1.03538	1.03174	0.96419	0.966785	0.927983	0.222113	0.255361	0.236095	0.474448	0.506032	0.463038	0.229546	0.227368	0.229983	1.47716	1.60341	1.31629
2	15	1.06621	1.04125	1.05659	0.960333	0.982291	0.925188	0.241174	0.226408	0.240851	0.479696	0.539819	0.472616	0.228187	0.228696	0.225729	1.34436	1.54678	1.34225
3	30	1.09153	1.04574	1.05284	0.963622	0.971135	0.927506	0.227556	0.223259	0.233701	0.486148	0.555003	0.474838	0.228131	0.231264	0.228585	1.26945	1.39885	1.33959
4	45	1.07811	1.04953	1.05757	0.967903	0.980125	0.930031	0.229887	0.213924	0.248538	0.479147	0.550227	0.471985	0.229331	0.235446	0.226679	1.2319	1.30027	1.39343
5	60	1.07438	1.06201	1.04272	0.970828	0.966391	0.935183	0.222262	0.219892	0.220573	0.487149	0.548644	0.47619	0.230517	0.233131	0.230811	1.21332	1.24117	1.5232
6	75	1.0695	1.05104	1.05424	0.971945	0.974181	0.929613	0.209121	0.2081	0.227529	0.504227	0.521719	0.467786	0.234899	0.23249	0.223533	1.20663	1.22062	1.60099
7	90	1.0484	1.06216	1.03038	0.982625	0.983636	0.93676	0.235299	0.226081	0.225629	0.542005	0.507883	0.468729	0.230098	0.237361	0.228343	1.21278	1.21405	1.64576
8	105	1.08115	1.04839	1.02368	0.985317	0.96662	0.931751	0.231367	0.226448	0.237732	0.556042	0.499826	0.466468	0.233057	0.236801	0.230216	1.20105	1.20834	1.64749
9	120	1.0829	1.04158	1.02989	0.992364	0.970168	0.926943	0.236889	0.239412	0.217107	0.563504	0.478699	0.469783	0.231183	0.233806	0.233258	1.20277	1.19418	1.56787
10	135	1.07955	1.04664	1.04056	0.99214	0.971857	0.93198	0.239454	0.226808	0.225754	0.560083	0.47444	0.480905	0.231311	0.236495	0.229988	1.20486	1.18344	1.46513
11	150	1.07098	1.03495	1.02488	0.981841	0.964975	0.911214	0.234128	0.223764	0.231766	0.540559	0.475674	0.489879	0.23063	0.237897	0.239835	1.21043	1.17341	1.3914
12	165	1.06205	1.05188	1.04521	0.974437	0.980444	0.851239	0.227848	0.215828	0.222981	0.523292	0.463189	0.499902	0.236541	0.238186	0.234035	1.21474	1.17861	1.29937
13	180	1.05375	1.04139	1.01679	0.954103	0.957386	0.75858	0.223643	0.211998	0.227433	0.50717	0.463161	0.500498	0.235486	0.239669	0.235878	1.21838	1.18507	1.23534
14	195	1.06511	1.03963	1.03036	0.919129	0.931037	0.648657	0.248774	0.259341	0.24627	0.478349	0.463631	0.516495	0.236758	0.235793	0.239166	1.22265	1.20362	1.22006
15	210	1.08692	1.05241	1.03845	0.889668	0.901657	0.572956	0.245789	0.249099	0.229566	0.471544	0.467713	0.523919	0.231791	0.237813	0.235986	1.21584	1.21179	1.20078
16	225	1.05312	1.05412	1.02674	0.83148	0.830699	0.548901	0.235794	0.22981	0.23749	0.4637	0.465462	0.548209	0.237497	0.23691	0.236664	1.22139	1.21147	1.20151
17	240	1.06014	1.03595	1.03022	0.762351	0.782181	0.586315	0.217248	0.2211	0.222831	0.462026	0.458234	0.565934	0.236731	0.239866	0.231664	1.22487	1.20126	1.19485
18	255	1.06227	1.04549	1.03331	0.670839	0.704442	0.625158	0.218265	0.229131	0.206212	0.459806	0.453394	0.571767	0.2353	0.238915	0.234746	1.23064	1.19597	1.19651
19	270	1.06588	1.04494	1.02102	0.605429	0.647158	0.685839	0.229889	0.231377	0.22523	0.460216	0.452794	0.567565	0.235503	0.239518	0.237864	1.21907	1.18787	1.19299
20	285	1.0719	1.04131	1.03042	0.614736	0.632275	0.7104	0.229542	0.237482	0.220163	0.457637	0.454803	0.536794	0.240275	0.242931	0.237603	1.22558	1.18758	1.2078
21	300	1.06184	1.04051	1.01667	0.655083	0.645697	0.757021	0.223114	0.226382	0.222944	0.45821	0.455266	0.503938	0.241496	0.240709	0.235901	1.22353	1.19265	1.20579
22	315	1.06805	1.04734	1.02352	0.716432	0.678067	0.770102	0.235294	0.217936	0.204617	0.449921	0.456618	0.482616	0.237106	0.24355	0.240043	1.22671	1.19461	1.2298
23	330	1.05382	1.06206	1.02921	0.75552	0.729695	0.786477	0.221185	0.228571	0.193582	0.451401	0.450534	0.474088	0.24372	0.242188	0.239372	1.22682	1.201	1.23275
24	345	1.07798	1.05119	1.03404	0.782487	0.755718	0.802268	0.229953	0.212399	0.199036	0.453276	0.456886	0.457583	0.262125	0.243207	0.242475	1.22911	1.19656	1.22392
25	360	1.08251	1.05378	1.04182	0.82048	0.7847	0.820733	0.232516	0.235804	0.20909	0.44564	0.446279	0.457935	0.27257	0.241398	0.24055	1.23399	1.20546	1.22532
26	375	1.07373	1.05749	1.02965	0.845568	0.822408	0.84399	0.218203	0.218947	0.193613	0.453797	0.457738	0.451745	0.322759	0.240044	0.233586	1.23178	1.2041	1.21712
27	390	1.05495	1.04342	1.02061	0.87441	0.845901	0.85308	0.22299	0.231176	0.217271	0.450639	0.460737	0.446419	0.361752	0.245756	0.241113	1.23438	1.20919	1.22814
28	405	1.07909	1.03774	1.03315	0.893177	0.875266	0.882133	0.214513	0.225813	0.227211	0.453712	0.455905	0.457471	0.322233	0.240146	0.240861	1.21643	1.20198	1.22847
29	420	1.08259	1.0537	1.02513	0.908697	0.899404	0.885482	0.242115	0.227931	0.215283	0.455749	0.463902	0.450558	0.289039	0.243632	0.246007	1.22537	1.22168	1.22714
30	435	1.06075	1.05096	1.04934	0.918569	0.924221	0.897105	0.236515	0.208458	0.234001	0.468745	0.466423	0.44346	0.270729	0.24755	0.241432	1.24238	1.22262	1.232
31	450	1.08086	1.04744	1.04075	0.931568	0.959364	0.909469	0.222341	0.215765	0.2175	0.472246	0.48327	0.435969	0.259562	0.24474	0.240342	1.27444	1.22323	1.23472
32	465	1.06949	1.04957	1.03149	0.94787	0.975208	0.908554	0.210437	0.214896	0.204888	0.481155	0.498534	0.445521	0.24782	0.248676	0.241846	1.31314	1.25297	1.25158
33	480	1.08698	1.05188	1.04117	0.935124	0.97911	0.902599	0.223969	0.217571	0.234151	0.471166	0.513196	0.441148	0.248571	0.248346	0.244307	1.35766	1.31053	1.26843
34	495	1.07237	1.05516	1.04127	0.933784	0.996377	0.908695	0.221098	0.230334	0.21393	0.469112	0.522142	0.44076	0.253436	0.243531	0.238749	1.41483	1.36593	1.27145
35	510	1.06934	1.03845	1.0404	0.940323	0.994101	0.922052	0.211064	0.232047	0.196085	0.46501	0.545916	0.437515	0.253954	0.254983	0.240079	1.5012	1.43547	1.27498
36	525	1.06398	1.05589	1.04104	0.944711	0.998532	0.921993	0.209968	0.206494	0.219395	0.471925	0.569838	0.441839	0.246574	0.260571	0.241672	1.57936	1.58398	1.27907
37	540	1.07096	1.05843	1.04381	0.926173	0.981075	0.924856	0.211184	0.209986	0.200099	0.467593	0.557836	0.44036	0.250828	0.283219	0.238378	1.64599	1.7092	1.31861
38	555	1.07101	1.05105	1.03521	0.925177	0.98737	0.926671	0.208716	0.208092	0.229504	0.475579	0.546723	0.440496	0.249128	0.325098	0.235064	1.62065	1.72438	1.38957
39	570	1.07437	1.05209	1.04071	0.927415	0.966381	0.922446	0.202836	0.212913	0.222084	0.512766	0.527035	0.447427	0.252672	0.356832	0.238019	1.49907	1.65089	1.55205
40	585	1.05986	1.04501	1.02948	0.927339	0.986539	0.921219	0.220156	0.218924	0.219121	0.54928	0.506466	0.447692	0.248788	0.338491	0.240065	1.38298	1.47206	1.73153
41	600	1.06875	1.04981	1.03558	0.947835	0.985695	0.924045	0.210082	0.194367	0.179716	0.582757	0.481799	0.445794	0.249304	0.314676	0.236951	1.32102	1.34886	1.74987
42	615	1.0753	1.03829	1.03882	0.942089	0.976357	0.909723	0.226421	0.220475	0.204682	0.580818	0.472268	0.45121	0.246018	0.284105	0.237324	1.28172	1.30788	1.59515
43	630	1.07063	1.04754	1.0332	0.938242	0.970102	0.899294	0.238152	0.209367	0.211347	0.55809	0.467923	0.452487	0.243276	0.256178	0.240029	1.25533	1.27501	1.39872
44	645	1.06841	1.04392	1.03019	0.945858	0.967761	0.899727	0.219285	0.196904	0.218492	0.532009	0.466831	0.461591	0.243456	0.25091	0.236946	1.22603	1.23469	1.28495
45	660	1.07574	1.03617	1.05114	0.940349	0.963015	0.895162	0.217962	0.222658	0.206295	0.503226	0.468417	0.479315	0.244408	0.252679	0.244839	1.21905	1.21688	1.23732
46	675	1.07292	1.03869	1.03743	0.946989	0.966703	0.915727	0.241779	0.224132	0.210209	0.486458	0.463711	0.482381	0.245696	0.250049	0.267531	1.20448	1.18093	1.21711
47	690	1.07483	1.03836	1.04216	0.930772	0.971378	0.912288	0.23251	0.221387	0.231924	0.477884	0.460278	0.48658	0.247239	0.251446	0.292686	1.20552	1.15636	1.20884
48	705	1.06548	1.04526	1.04586	0.930108	0.965271	0.906518	0.221673	0.195987	0.201501	0.467806	0.462429	0.495334	0.244995	0.248754	0.347459	1.19117	1.15148	1.20046
49	720	1.06624	1.03757	1.04048	0.94391	0.989217	0.916205	0.232421	0.208611	0.207384	0.469936	0.459532	0.521382	0.243192	0.244946	0.327239	1.1817	1.15998	1.1974
50	735	1.07066	1.03935	1.04306	0.96009	0.966621	0.91166	0.247982	0.240477	0.219118	0.466249	0.456407	0.540398	0.242194	0.245793	0.32678	1.19521	1.17532	1.19309
51	750	1.0627	1.05118	1.03672	0.950288	0.970799	0.897725	0.252631	0.236588	0.225666	0.468593	0.453889	0.568323	0.242329	0.250472	0.280463	1.20759	1.20808	1.19042
52	765	1.06933	1.04428	1.03672	0.979759	0.959795	0.870768	0.236453	0.229919	0.218793	0.454325	0.465262	0.560661	0.240334	0.252772	0.251465	1.22958	1.2408	1.18582
53	780	1.05637	1.03856	1.05634	0.959155	0.935812	0.805317	0.228934	0.222588	0.216064	0.451627	0.459065	0.548332	0.245797	0.245854	0.25204	1.23029	1.27024	1.20257
54	795	1.07652	1.02351	1.02661	0.95547	0.922576	0.696367	0.241149	0.239964	0.22788	0.453808	0.455217	0.526338	0.241913	0.248833	0.249769	1.22414	1.2547	1.22896
55	810	1.07382	1.04014	1.02334	0.93613	0.873934	0.590326	0.243701	0.245215	0.221144	0.451053	0.452928	0.506912	0.237694	0.24519	0.24772	1.23423	1.24767	1.24333
56	825	1.07852	1.02965	1.05367	0.904653	0.815787	0.531383	0.244147	0.231258	0.239791	0.448503	0.451652	0.491345	0.240796	0.246997	0.252001	1.23216	1.23641	1.24681
57	840	1.07896	1.03189	1.02968	0.890275	0.74508	0.523156	0.249371	0.231429	0.229351	0.443943	0.45303	0.471654	0.240111	0.239337	0.250408	1.2547	1.25849	1.25188
58	855	1.0714	1.02251	1.03482	0.875416	0.652447	0.572182	0.22609	0.217335	0.240041	0.447657	0.454504	0.457856	0.238841	0.244456	0.251499	1.27468	1.24792	1.24568
59	870	1.06436	1.02131	1.01908	0.855223	0.593209	0.630675	0.23904	0.231748	0.213332	0.449468	0.452991	0.454261	0.236376	0.242048	0.250859	1.27927	1.24597	1.24025
60	885	1.06258	1.03501	1.02828	0.850245	0.581086	0.677142	0.239609	0.224095	0.235908	0.43844	0.451223	0.451974	0.238134	0.244089	0.252749	1.29674	1.24677	1.2445
61	900	1.06863	1.02715	1.04556	0.825185	0.622216	0.723343	0.24441	0.221903	0.228717	0.44053	0.449415	0.445238	0.237434	0.240231	0.247199	1.32744	1.23309	1.23348
62	915	1.05873	1.02593	1.03081	0.79564	0.678676	0.745245	0.22219	0.219681	0.215826	0.437923	0.438377	0.445335	0.237283	0.239669	0.24744	1.34149	1.22301	1.25413
63	930	1.07342	1.03628	1.05338	0.708155	0.734948	0.770649	0.239579	0.231495	0.215246	0.438215	0.444983	0.442911	0.240383	0.239562	0.248236	1.34206	1.20981	1.25465
64	945	1.05708	1.03232	1.02686	0.626801	0.777272	0.777249	0.2479	0.218788	0.237242	0.429688	0.447416	0.439264	0.245496	0.238267	0.24843	1.35718	1.21675	1.26378
65	960	1.06033	1.026	1.03618	0.58413	0.810899	0.796532	0.236758	0.223688	0.205218	0.436792	0.443855	0.436498	0.254467	0.239581	0.243429	1.40799	1.20047	1.2728
66	975	1.05892	1.02748	1.04295	0.602392	0.847743	0.828348	0.237392	0.232742	0.239927	0.438907	0.452009	0.442115	0.279193	0.239149	0.242832	1.50733	1.19167	1.26176
67	990	1.05706	1.0398	1.03143	0.656941	0.872244	0.85159	0.23997	0.227405	0.221074	0.441231	0.450285	0.439611	0.315195	0.241031	0.244724	1.61273	1.19084	1.26087
68	1005	1.05483	1.03266	1.01924	0.713531	0.894833	0.861196	0.231686	0.228538	0.227834	0.439	0.452598	0.438967	0.329932	0.237638	0.249477	1.60282	1.18363	1.24167
69	1020	1.07672	1.03058	1.04825	0.76079	0.908543	0.868926	0.241435	0.240934	0.202811	0.455076	0.44606	0.438667	0.355112	0.238084	0.248637	1.52972	1.18584	1.22214
70	1035	1.06204	1.03739	1.04585	0.810177	0.912434	0.876647	0.236629	0.236669	0.222426	0.449847	0.454525	0.436499	0.327768	0.238584	0.241901	1.42462	1.20846	1.22883
71	1050	1.06632	1.03658	1.05058	0.828001	0.937306	0.873049	0.239113	0.219772	0.235025	0.445482	0.459115	0.441837	0.287932	0.239417	0.238678	1.31582	1.20456	1.22455
72	1065	1.04206	1.03826	1.02972	0.848568	0.944632	0.8805	0.237226	0.231781	0.229034	0.454545	0.460426	0.443111	0.257664	0.2459	0.240714	1.25771	1.22426	1.22782
73	1080	1.04687	1.03624	1.03783	0.887992	0.942031	0.895961	0.228424	0.231749	0.247548	0.451243	0.455272	0.445874	0.258804	0.242237	0.242133	1.21528	1.24356	1.23386
74	1095	1.05051	1.03876	1.03463	0.910775	0.951185	0.900821	0.227972	0.23462	0.256357	0.463672	0.456287	0.450706	0.255792	0.240162	0.243709	1.18756	1.28276	1.24491
75	1110	1.05393	1.02541	1.02911	0.909978	0.950481	0.908093	0.216273	0.210922	0.19298	0.461419	0.465398	0.439821	0.256566	0.241907	0.237027	1.18123	1.33666	1.26053
76	1125	1.06331	1.05004	1.0554	0.918059	0.947846	0.909151	0.230633	0.231752	0.224194	0.463488	0.470591	0.44255	0.256721	0.243892	0.236801	1.16993	1.36123	1.26628
77	1140	1.06951	1.03491	1.056	0.912365	0.965608	0.895979	0.217119	0.213967	0.229177	0.466148	0.479611	0.445104	0.256169	0.245464	0.242619	1.16785	1.50753	1.27469
78	1155	1.06019	1.02895	1.04864	0.912907	0.960157	0.900183	0.230914	0.224052	0.207681	0.466805	0.503576	0.445641	0.25296	0.244175	0.234538	1.1724	1.68036	1.29873
79	1170	1.05975	1.02695	1.05022	0.904967	0.950409	0.890194	0.226907	0.21623	0.230301	0.475685	0.533132	0.45051	0.255176	0.245441	0.236158	1.17045	1.76126	1.35929
80	1185	1.05449	1.04249	1.04212	0.920925	0.939647	0.891578	0.223057	0.232286	0.215844	0.490384	0.552625	0.446499	0.254928	0.28208	0.23759	1.17489	1.66102	1.51875
81	1200	1.0542	1.0355	1.04385	0.911827	0.942376	0.896499	0.238563	0.227861	0.204636	0.503577	0.581971	0.440167	0.257364	0.29706	0.237368	1.18722	1.56933	1.75622
82	1215	1.05057	1.03808	1.05257	0.919423	0.949992	0.877973	0.222089	0.223904	0.216368	0.541044	0.571145	0.44409	0.251293	0.319462	0.23866	1.19141	1.47993	1.7905
83	1230	1.04928	1.03816	1.0525	0.913979	0.946874	0.89367	0.233758	0.239055	0.215729	0.584409	0.552735	0.446122	0.251679	0.335222	0.239333	1.19217	1.35338	1.63247
84	1245	1.06048	1.04123	1.05004	0.917101	0.942054	0.894679	0.221926	0.226349	0.217207	0.597179	0.525722	0.448201	0.248012	0.329014	0.239974	1.19254	1.27208	1.48602
85	1260	1.05282	1.04164	1.0435	0.911022	0.936642	0.896069	0.222904	0.224962	0.196886	0.578523	0.503086	0.454358	0.242905	0.296853	0.249373	1.18907	1.21202	1.38769
86	1275	1.06116	1.04182	1.0658	0.920789	0.929741	0.889908	0.212308	0.228324	0.215878	0.558548	0.499164	0.461932	0.250076	0.27681	0.2586	1.19324	1.18645	1.29083
87	1290	1.05954	1.03561	1.05787	0.941214	0.932366	0.888046	0.233509	0.23901	0.216139	0.519618	0.479678	0.489339	0.2512	0.260528	0.292681	1.19156	1.18602	1.22622
88	1305	1.04779	1.03609	1.04172	0.937292	0.938195	0.875483	0.213873	0.227144	0.210693	0.502966	0.469901	0.495773	0.245736	0.253913	0.327079	1.20534	1.17689	1.2079
89	1320	1.05705	1.03481	1.05916	0.930712	0.924107	0.877368	0.209307	0.232407	0.201183	0.479501	0.460002	0.512613	0.246666	0.253387	0.329968	1.22274	1.16979	1.18396
90	1335	1.04608	1.02541	1.05063	0.94079	0.929375	0.870552	0.221526	0.238808	0.223662	0.479138	0.46195	0.535871	0.245097	0.251529	0.334901	1.23301	1.17628	1.19202
91	1350	1.05089	1.03481	1.04485	0.938606	0.920208	0.869619	0.228788	0.221289	0.188509	0.476668	0.451842	0.554902	0.244763	0.252323	0.309186	1.23884	1.20187	1.20119
92	1365	1.04305	1.02566	1.02903	0.934965	0.924819	0.865877	0.21533	0.228028	0.217486	0.472508	0.446996	0.563131	0.245788	0.251658	0.267713	1.32486	1.18949	1.18206
93	1380	1.05175	1.03055	1.0679	0.941336	0.913158	0.878694	0.217823	0.240623	0.229453	0.477364	0.456861	0.554727	0.245913	0.254204	0.256359	1.46775	1.19907	1.18696
94	1395	1.04889	1.0422	1.03662	0.926076	0.924292	0.887011	0.223807	0.225588	0.191945	0.463064	0.443578	0.524928	0.24288	0.253659	0.254098	1.61286	1.21276	1.20743
95	1410	1.04227	1.03433	1.0554	0.935401	0.93957	0.878303	0.229237	0.243389	0.187024	0.456958	0.450496	0.506979	0.245101	0.247105	0.255086	1.69032	1.21048	1.23279
96	1425	1.05988	1.04551	1.05661	0.935991	0.936777	0.892615	0.231695	0.228752	0.208934	0.461391	0.451977	0.492485	0.243902	0.248125	0.25546	1.66167	1.20282	1.23274
97	1440	1.04404	1.0481	1.06055	0.946211	0.935649	0.876777	0.22323	0.230848	0.209614	0.443578	0.44635	0.475689	0.241874	0.248419	0.250004	1.49591	1.20363	1.24006
98	1455	1.05588	1.0299	1.06256	0.946344	0.902452	0.88439	0.237194	0.225099	0.210354	0.448413	0.445848	0.470033	0.24162	0.244338	0.251277	1.33943	1.19724	1.23188
99	1470	1.07013	1.03052	1.07514	0.94616	0.828834	0.868706	0.24906	0.228417	0.218849	0.44818	0.451036	0.462134	0.241803	0.245396	0.247198	1.23071	1.2007	1.21919
100	1485	1.04178	1.0444	1.06336	0.938109	0.743016	0.883925	0.231138	0.228405	0.219606	0.446372	0.438088	0.451066	0.241329	0.243735	0.255474	1.1978	1.2035	1.21588
101	1500	1.03621	1.03171	1.06122	0.940304	0.654648	0.865615	0.232605	0.251802	0.21577	0.439587	0.449022	0.446415	0.243146	0.243922	0.250676	1.17987	1.22591	1.21987
102	1515	1.05244	1.04244	1.05047	0.933201	0.607091	0.830007	0.230951	0.246996	0.217487	0.448549	0.452003	0.443182	0.241873	0.242209	0.247785	1.17514	1.24184	1.21191
103	1530	1.04082	1.05107	1.04391	0.90445	0.586716	0.786796	0.216623	0.236462	0.210334	0.442849	0.458521	0.443328	0.243131	0.241005	0.244242	1.18188	1.26184	1.22641
104	1545	1.04448	1.04313	1.08123	0.882459	0.61976	0.693468	0.243079	0.251082	0.22167	0.439729	0.451889	0.437178	0.241398	0.242369	0.248928	1.16663	1.28405	1.2388
105	1560	1.04591	1.04769	1.0543	0.83157	0.678942	0.579443	0.257793	0.242023	0.224592	0.443078	0.455074	0.438419	0.245002	0.238458	0.243071	1.15941	1.38223	1.24674
106	1575	1.03893	1.04212	1.05874	0.769175	0.733256	0.487829	0.233418	0.224427	0.203255	0.442292	0.449522	0.437521	0.246356	0.239288	0.247816	1.14969	1.51553	1.2548
107	1590	1.04832	1.06686	1.06283	0.735753	0.785302	0.491361	0.258248	0.267758	0.228274	0.450917	0.459042	0.442839	0.262339	0.242794	0.241173	1.14814	1.65436	1.33871
108	1605	1.0417	1.05179	1.06213	0.683883	0.818539	0.563805	0.261043	0.242063	0.215365	0.449527	0.450039	0.431558	0.281487	0.231933	0.242396	1.15806	1.65404	1.47702
109	1620	1.04231	1.05034	1.05509	0.642473	0.837653	0.639294	0.250429	0.255353	0.226552	0.452978	0.448632	0.431076	0.302671	0.237728	0.241524	1.17552	1.58982	1.53239
110	1635	1.04297	1.04707	1.03877	0.624595	0.849558	0.692971	0.243394	0.236302	0.23295	0.45255	0.451564	0.435449	0.340841	0.235692	0.240443	1.18682	1.50405	1.61861
111	1650	1.0463	1.04753	1.07505	0.640281	0.868001	0.727665	0.247955	0.245958	0.225	0.453625	0.456792	0.427363	0.337169	0.237938	0.241229	1.19098	1.39049	1.68634
112	1665	1.04917	1.04723	1.06161	0.684193	0.890185	0.749683	0.254929	0.24352	0.222639	0.460926	0.460968	0.433268	0.318994	0.241289	0.240709	1.18466	1.31029	1.62737
113	1680	1.04053	1.04037	1.02902	0.720884	0.905131	0.773954	0.247732	0.232943	0.235898	0.456028	0.462109	0.443889	0.292539	0.237502	0.246327	1.19259	1.25534	1.51172
114	1695	1.06217	1.04762	1.06953	0.739967	0.921955	0.801328	0.256192	0.251434	0.236476	0.463761	0.457536	0.442974	0.267028	0.237699	0.237239	1.18954	1.21848	1.38834
115	1710	1.05043	1.04317	1.07052	0.764971	0.9169	0.831881	0.234931	0.240767	0.229364	0.463301	0.453381	0.438277	0.256793	0.238627	0.240505	1.2009	1.19616	1.29793
116	1725	1.03852	1.04254	1.04999	0.792548	0.930039	0.847995	0.256951	0.245175	0.229558	0.461416	0.454086	0.431079	0.254066	0.240887	0.239247	1.19129	1.18248	1.25487
117	1740	1.05617	1.03946	1.04375	0.834531	0.944735	0.869064	0.241258	0.252805	0.225931	0.456779	0.454094	0.444448	0.252806	0.256725	0.239645	1.19599	1.17038	1.23361
118	1755	1.03418	1.03537	1.0559	0.855762	0.961083	0.871347	0.230803	0.245481	0.214626	0.462631	0.455818	0.439229	0.257832	0.256007	0.238679	1.1998	1.15919	1.22144
119	1770	1.03409	1.03875	1.06768	0.861913	0.962337	0.882178	0.236009	0.248765	0.233182	0.459584	0.454007	0.448113	0.255798	0.266557	0.238577	1.20054	1.14801	1.21715
120	1785	1.02734	1.04327	1.04721	0.894821	0.967959	0.873296	0.247286	0.246828	0.237444	0.463435	0.451329	0.44942	0.25404	0.29667	0.239967	1.20564	1.1533	1.21527
121	1800	1.03942	1.03036	1.05583	0.922294	0.956344	0.878243	0.249424	0.255001	0.209357				0.251924	0.312466	0.24036	1.22372	1.16316	1.19495

## Sheet: Fig2c
Fig 2c_signal change
deltaF	CaMP2_F391W	CaMP2_+3mut	CaMPARI-nano	jGCaMP8s	B-GECO1	BGECO-nano	R-CaMP1.01	RCaMP-nano
data1	0.01778	0.0294422	0.191806	0.0582281	0.0359652	0.102001	0.125866	0.444824
data2	0.00778	0.03946	0.159044	0.0450816	0.0243777	0.121255	0.119226	0.411559
data3	0.0278	0.0384549	0.180343	0.0393613	0.0326754	0.135677	0.120946	0.489149
data4	0.019	0.0421075	0.139877	0.0597325	0.021093	0.0935	0.0993359	0.523212
data5	0.01769	0.0318529	0.193478	0.0691358	0.0318722	0.108336	0.111573	0.560093
data6	0.0077	0.0385855	0.211024	0.0778291	0.0207786	0.120468	0.0990157	0.453196
data7			0.275326			0.110265		0.44632
data8						0.106821		0.548707
data9						0.101628		0.589329
data10								0.485169
signalchange (deltaF/Frange)
	CaMP2_F391W	CaMP2_+3mut	CaMPARI-nano	jGCaMP8s	B-GECO1	BGECO-nano	R-CaMP1.01	RCaMP-nano
ave	1.62917	3.66505	19.2985	5.82281	3.97053	15.8722	3.52064	15.4736
sem	0.283927	0.182307	0.890338	0.53599	0.347503	0.661943	0.132894	0.494189
data1	1.778	2.94422	19.1806	5.82281	5.13788	14.5716	3.93331	13.9008
data2	0.778	3.946	15.9044	4.50816	3.48252	17.3221	3.72581	12.8612
data3	2.78	3.84549	18.0343	3.93613	4.66792	19.3824	3.77956	15.2859
data4	1.9	4.21075	13.9877	5.97325	3.01329	13.3571	3.10425	16.3504
data5	1.769	3.18529	19.3478	6.91358	4.55318	15.4765	3.48665	17.5029
data6	0.77	3.85855	21.1024	7.78291	2.96838	17.2098	3.09424	14.1624
data7			27.5326			15.7521		13.9475
data8						15.2601		17.1471
data9						14.5183		18.4165
data10								15.1615

## Sheet: Fig2d
Fig 2d_peak SNR
	CaMP2_F391W	CaMP2_+3mut	CaMPARI-nano	jGCaMP8s	B-GECO1	BGECO-nano	R-CaMP1.01	RCaMP-nano
SNR_Ave	1.85129	4.64091	22.9758	13.9363	2.77201	11.758	13.0983	38.1979
SNR_SEM	0.32298	0.230771	1.8031	1.28284	0.174303	0.382126	0.500474	1.34821
data1	2.36833	3.72846	22.8355	13.9363	2.79012	10.7945	14.1944	34.3151
data2	0.861848	4.99482	18.9349	10.7898	2.57983	12.8321	14.3992	31.749
data3	3.07692	4.86979	21.4707	9.42075	3.45796	14.3583	11.8264	37.7345
data4	1.96939	5.33234	16.6531	14.2964	2.23222	9.89487	13.2833	40.3622
data5	1.97033	4.03374	23.0345	16.547	3.37296	11.4649	11.7883	43.2073
data6	0.861848	4.88633	25.1234	18.6276	2.19895	12.7489		34.9609
data7			32.7789			11.669		34.4305
data8						11.3046		42.329
data9						10.7551		45.4627
data10								37.4275

## Sheet: Fig2e
Fig.2e_decay tau
	CaMP2_F391W	CaMP2_+3mut	CaMPARI-nano	jGCaMP8s	B-GECO1	BGECO-nano	R-CaMP1.01	RCaMP-nano
decayTau_Ave	10.5567	17.6643	46.4625	7.22875	12.516	26.7986	7.20333	16.3
decayTau_SEM	0.924367	0.44363	3.1912	0.429194	0.879116	0.897776	0.93079	0.981212
data1	10.1	15	38.1	7.15	14.6	23.9	4.1	16.1
data2	11.6	17.75	34	8	13.6	28.8	6.07	16.5
data3	9.64	18.4	64.8	6.27	10.18	25.7	10.7	15.3
data4	13.6	18.9	51.5	5.84	14.1	27.9	5.8	12.1
data5	6.4	18.2	49.8	6.3	10.1	29.5	9.65	17.8
data6	12	17.4	49.8	9.87		23.09	6.9	20
data7		18	41.7	7.7		28.7
data8			42	6.7

[truncated: 14 more sheets: Fig3d, Fig4b, Fig5b, Fig. S3b, Fig. S3c d e, Fig. S4a, Fig. S4b, Fig. S6b c d, Fig. S7b c d, Fig. S8a, Fig. S8b, Fig. S9 b c, Fig. S11b c , Fig. S12 b c]
